# Supplementary material for: Genotype combination contributes to psoriasis: An exhaustive algorithm perspective
Source: PLoS One. 2017 Oct 11;12(10):e0186067. doi: 10.1371/journal.pone.0186067 (PMC5636117; doi:10.1371/journal.pone.0186067)
Supplement: S3 Table — (XLSX) [file pone.0186067.s003.xlsx]

## Sheet: S3 Table
S3 Table. The results of CGCPs derived from three SNPs denoted as SNPs combination followed by genotype combination,the number of corresponding psoriasis patients and the frequency in the general population.
rs10794648	rs2233278	rs280519	CCGGGG	16	0.000741116
rs10794648	rs2233278	rs27043	CCGGAA	14	0.000686624
rs10794648	rs2233278	rs30376	CCGGTT	14	0.000684503
rs2233278	rs280519	rs2853694	GGGGAA	11	0.000742327
rs2451258	rs2700982	rs34394770	GGCGCT	11	0.00062445
rs1020760	rs28998802	rs3802826	GGTCAA	11	0.000473564
rs151823	rs27043	rs545979	CAAGTT	11	0.000155491
rs27043	rs28998802	rs545979	AGCCTT	11	0.000292065
rs151823	rs30376	rs545979	CATCTT	11	0.000154756
rs27043	rs30376	rs545979	AGTCTT	11	0.000153194
rs28998802	rs30376	rs545979	CCTCTT	11	0.000290684
rs10088247	rs3751385	rs545979	CCCCTC	11	0.000477419
rs27043	rs545979	rs62149416	AGTTTT	11	0.00029218
rs30376	rs545979	rs62149416	TCTTTT	11	0.000290799
rs2233278	rs280519	rs892085	GGGGTC	11	0.000687971
rs2233278	rs280519	rs9304742	GGGGCT	11	0.000756774
rs2853694	rs545979	rs9504361	CCTCGG	11	0.000321072
rs27043	rs545979	rs9988642	AGTTTT	11	0.000302227
rs30376	rs545979	rs9988642	TCTTTT	11	0.000300798
rs10088247	rs28998802	rs3799296	CCTCTT	10	0.000418844
rs13431841	rs34394770	rs3802826	AATTAA	10	0.000472938
rs11795343	rs151823	rs582757	CTAAGG	10	0.000591048
rs11795343	rs151823	rs643177	CTAAAA	10	0.000537482
rs545979	rs582757	rs6677595	TTAACT	10	0.000250055
rs545979	rs643177	rs6677595	TTGGCT	10	0.000251144
rs6677595	rs842625	rs892085	TTAATT	10	0.000694207
rs28998802	rs545979	rs9304742	CCTTTT	10	0.000244149
rs545979	rs62149416	rs9304742	TTTTTT	10	0.000244246
rs545979	rs9304742	rs9988642	TTTTTT	10	0.000252644
rs13431841	rs2233278	rs3802826	AAGCAA	9	0.00012275
rs2233278	rs27043	rs545979	CCAGTT	9	0.000259272
rs2451258	rs27043	rs545979	AAAGTT	9	0.000260815
rs2233278	rs30376	rs545979	CCTCTT	9	0.000258046
rs2451258	rs30376	rs545979	AATCTT	9	0.000259582
rs27043	rs545979	rs582757	AGTTAA	9	0.000260064
rs30376	rs545979	rs582757	TCTTAA	9	0.000258835
rs3751385	rs495337	rs643177	TTTCAA	9	0.000632644
rs27043	rs545979	rs643177	AGTTGG	9	0.000261197
rs30376	rs545979	rs643177	TCTTGG	9	0.000259962
rs2451258	rs545979	rs7552167	AATTGG	9	0.000296474
rs545979	rs6672420	rs7552167	TTTTGG	9	0.000179395
rs13431841	rs545979	rs758739	GGTTCC	9	0.000233059
rs545979	rs582757	rs9304742	TTAATT	9	0.000217399
rs545979	rs643177	rs9304742	TTGGTT	9	0.000218346
rs545979	rs6677595	rs9304742	TTCTTT	9	0.000123718
rs2233278	rs842625	rs963986	GGAGGG	9	0.000706736
rs10088247	rs151823	rs545979	TTCATT	8	0.000203215
rs1609798	rs2233278	rs2243750	TTGGTT	8	0.000356409
rs10088247	rs2233278	rs280519	CTGGGG	8	0.000505745
rs10852936	rs2233278	rs280519	TCGGGG	8	0.000654593
rs11795343	rs2233278	rs280519	CTGGGG	8	0.000593443
rs1020760	rs2451258	rs3751385	CCGGTC	8	0.000661578
rs1609798	rs2233278	rs3799296	TTGGTT	8	0.000318002
rs2451258	rs2700982	rs3799296	GGCGTT	8	0.000636371
rs13431841	rs3762999	rs4921493	AAGACC	8	0.000474061
rs2233278	rs280519	rs514315	GGGGTT	8	0.000938631
rs10852936	rs3802826	rs514315	TTAACC	8	0.000328181
rs13431841	rs2243750	rs545979	GGTTTT	8	0.000208968
rs10088247	rs27043	rs545979	TTAGTT	8	0.000201164
rs10794648	rs28998802	rs545979	CCCCTT	8	0.000256502
rs10979182	rs28998802	rs545979	GGCCTT	8	0.000158221
rs10088247	rs30376	rs545979	TTTCTT	8	0.000200213
rs28998802	rs34394770	rs545979	CCCTTT	8	0.000231092
rs27043	rs367569	rs545979	AGCCTT	8	0.000231652
rs30376	rs367569	rs545979	TCCCTT	8	0.000230557
rs27043	rs495337	rs545979	AGTCTT	8	0.000137939
rs30376	rs495337	rs545979	TCTCTT	8	0.000137287
rs151823	rs514315	rs545979	CATTTT	8	0.000172952
rs27043	rs514315	rs545979	AGTTTT	8	0.000171206
rs30376	rs514315	rs545979	TCTTTT	8	0.000170397
rs27043	rs2853694	rs582757	GGCAGG	8	0.000758869
rs2853694	rs30376	rs582757	CACCGG	8	0.000768596
rs2243750	rs545979	rs582757	TTTTAA	8	0.000235027
rs10794648	rs545979	rs62149416	CCTTTT	8	0.000256603
rs10979182	rs545979	rs62149416	GGTTTT	8	0.000158284
rs34394770	rs545979	rs62149416	CTTTTT	8	0.000231183
rs10852936	rs2700982	rs643177	TTGGAA	8	0.00026862
rs1609798	rs4561177	rs643177	TCAAAA	8	0.000390662
rs2243750	rs545979	rs643177	TTTTGG	8	0.000236051
rs28998802	rs514315	rs6590334	TCCCTC	8	0.000651193
rs545979	rs643177	rs6590334	CCAATT	8	0.000199072
rs151823	rs2451258	rs6672420	AAGGAT	8	0.000403136
rs151823	rs545979	rs6672420	CATTTT	8	0.000159427
rs27043	rs545979	rs6672420	AGTTTT	8	0.000157818
rs30376	rs545979	rs6672420	TCTTTT	8	0.000157072
rs367569	rs545979	rs6672420	CCTTTT	8	0.000237516
rs13431841	rs545979	rs6677595	GGTTCT	8	0.00022233
rs151823	rs545979	rs6677595	CATTCT	8	0.000149507
rs27043	rs545979	rs6677595	AGTTCT	8	0.000147998
rs30376	rs545979	rs6677595	TCTTCT	8	0.000147298
rs495337	rs545979	rs6677595	TCTTCT	8	0.00013263
rs545979	rs6672420	rs6677595	TTTTCT	8	0.000151744
rs27043	rs545979	rs7007032	AGTTTT	8	0.000200783
rs30376	rs545979	rs7007032	TCTTTT	8	0.000199834
rs1020760	rs582757	rs7007032	GGGGCT	8	0.000396369
rs10794648	rs545979	rs7552167	CCTTGG	8	0.000153662
rs11795343	rs545979	rs7552167	TTTTGG	8	0.000201241
rs13431841	rs545979	rs7552167	GGTTGG	8	0.000262843
rs151823	rs545979	rs7552167	CATTGG	8	0.00017675
rs27043	rs545979	rs7552167	AGTTGG	8	0.000174966
rs30376	rs545979	rs7552167	TCTTGG	8	0.000174139
rs514315	rs545979	rs7552167	TTTTGG	8	0.000194614
rs545979	rs6677595	rs7552167	TTCTGG	8	0.000168232
rs1609798	rs2233278	rs758739	TTGGCC	8	0.000397498
rs10794648	rs545979	rs758739	CCTTCC	8	0.00013625
rs151823	rs545979	rs758739	CATTCC	8	0.000156722
rs27043	rs545979	rs758739	AGTTCC	8	0.00015514
rs30376	rs545979	rs758739	TCTTCC	8	0.000154407
rs545979	rs6672420	rs758739	TTTTCC	8	0.000159067
rs2295359	rs3751385	rs842625	AATTAA	8	0.00055097
rs151823	rs545979	rs842625	CATTGG	8	0.00022534
rs27043	rs545979	rs842625	AGTTGG	8	0.000223066
rs30376	rs545979	rs842625	TCTTGG	8	0.000222011
rs545979	rs7552167	rs892085	TTGGCC	8	0.000167559
rs10979182	rs842625	rs892085	AAAATT	8	0.000455196
rs10088247	rs545979	rs9304742	TTTTTT	8	0.000168162
rs13431841	rs545979	rs9304742	GGTTTT	8	0.000193294
rs2451258	rs545979	rs9304742	AATTTT	8	0.000218026
rs367569	rs545979	rs9304742	CCTTTT	8	0.000193648
rs545979	rs6672420	rs9304742	TTTTTT	8	0.000131927
rs545979	rs842625	rs9304742	TTGGTT	8	0.00018647
rs1250544	rs582757	rs9533962	CCGGCC	8	0.000380926
rs1250546	rs582757	rs9533962	TTGGCC	8	0.00037074
rs2233278	rs6677595	rs9533962	GGTTCC	8	0.000469397
rs10794648	rs545979	rs9988642	CCTTTT	8	0.000265427
rs10979182	rs545979	rs9988642	GGTTTT	8	0.000163726
rs34394770	rs545979	rs9988642	CTTTTT	8	0.000239132
rs643177	rs6590334	rs9988642	AATTTT	8	0.000211622
rs13431841	rs4921493	rs999556	AACCAG	8	0.000481361
