# Supplementary material for: Genotype combination contributes to psoriasis: An exhaustive algorithm perspective
Source: PLoS One. 2017 Oct 11;12(10):e0186067. doi: 10.1371/journal.pone.0186067 (PMC5636117; doi:10.1371/journal.pone.0186067)
Supplement: S4 Table — (XLSX) [file pone.0186067.s004.xlsx]

## Sheet: S4 Table
S4 Table. The results of CGCPs derived from four SNPs denoted as SNPs combination followed by genotype combination,the number of corresponding psoriasis patients and the frequency in the general population.
rs367569	rs3751385	rs758739	rs999556	CCTTGGAA	19	0.00075606
rs10852936	rs2233278	rs2451258	rs2853694	TCGGAACA	18	0.000957848
rs10794648	rs11795343	rs1250546	rs2233278	CCCTCTGG	16	0.000517851
rs11795343	rs1250544	rs2233278	rs6590334	TTCCGGCC	16	0.000585015
rs10794648	rs2233278	rs280519	rs28998802	CCGGGGCC	16	0.00071569
rs10794648	rs2233278	rs280519	rs62149416	CCGGGGTT	16	0.000715972
rs10794648	rs2233278	rs280519	rs7552167	CCGGGGGG	16	0.000428746
rs10794648	rs2233278	rs280519	rs9988642	CCGGGGTT	16	0.000740591
rs10852936	rs34394770	rs3762999	rs3802826	CCCTGGAA	16	0.000802238
rs2288831	rs3762999	rs3802826	rs4921493	TTGGAGCC	16	0.000750016
rs3212227	rs3762999	rs3802826	rs4921493	AAGGAGCC	16	0.000770734
rs3212227	rs3802826	rs4921493	rs999556	AAAGCCAA	16	0.000814208
rs10794648	rs11795343	rs1250544	rs2233278	CCCTTCGG	15	0.000518419
rs11795343	rs1250546	rs2233278	rs6590334	TTTTGGCC	15	0.000569371
rs10794648	rs13431841	rs2233278	rs280519	CCGGGGGG	15	0.000566614
rs10852936	rs151823	rs2451258	rs999556	CCAAGAAA	15	0.000913831
rs10088247	rs2233278	rs27043	rs3802826	CTGCGGAA	15	0.000757741
rs10088247	rs2233278	rs30376	rs3802826	CTGCCCAA	15	0.000767454
rs1020760	rs2233278	rs28998802	rs367569	GCGGCCTC	15	0.000672083
rs10852936	rs2233278	rs2288831	rs367569	TCGGTTCC	15	0.000599041
rs10852936	rs2233278	rs3212227	rs367569	TCGGAACC	15	0.000615589
rs11795343	rs2233278	rs2243750	rs2451258	CTGGTTAA	15	0.000892053
rs151823	rs2233278	rs2451258	rs999556	AAGCGAAA	15	0.000234571
rs2233278	rs2243750	rs2853694	rs9304742	GGTTCATT	15	0.000550532
rs2233278	rs27043	rs3802826	rs7007032	GCGGAACT	15	0.00076364
rs27043	rs2853694	rs3751385	rs582757	AACCTTGA	15	0.000756034
rs2233278	rs30376	rs3802826	rs7007032	GCCCAACT	15	0.000773429
rs2853694	rs30376	rs3751385	rs582757	CCTTTTGA	15	0.000753699
rs10794648	rs34394770	rs3762999	rs3802826	TCCTGGAA	15	0.000669332
rs34394770	rs3762999	rs3799296	rs495337	CCGGTTTC	15	0.000680189
rs367569	rs3762999	rs7007032	rs9304742	TCGACCTT	15	0.000939159
rs3799296	rs643177	rs9504361	rs999556	ATAAGAAG	15	0.000396752
rs10852936	rs1250544	rs151823	rs2853694	TTTTCACC	14	0.000949619
rs10794648	rs151823	rs2233278	rs27043	CCCCGGAA	14	0.000168637
rs10794648	rs151823	rs2233278	rs30376	CCCCGGTT	14	0.000168117
rs10794648	rs2233278	rs27043	rs28998802	CCGGAACC	14	0.000663067
rs10794648	rs2233278	rs27043	rs30376	CCGGAATT	14	0.000167334
rs10794648	rs2233278	rs28998802	rs30376	CCGGCCTT	14	0.000661019
rs10794648	rs2233278	rs34394770	rs4921493	CCGGCTTT	14	0.000484528
rs10794648	rs2233278	rs27043	rs545979	CCGGAACC	14	0.000645446
rs10794648	rs2233278	rs280519	rs545979	CCGGGGCC	14	0.000696671
rs10794648	rs2233278	rs30376	rs545979	CCGGTTCC	14	0.000643453
rs10794648	rs2233278	rs27043	rs582757	CCGGAAAA	14	0.000590416
rs10794648	rs2233278	rs30376	rs582757	CCGGTTAA	14	0.000588593
rs10794648	rs2233278	rs27043	rs62149416	CCGGAATT	14	0.000663329
rs10794648	rs2233278	rs30376	rs62149416	CCGGTTTT	14	0.00066128
rs10794648	rs2233278	rs27043	rs643177	CCGGAAGG	14	0.000592989
rs10794648	rs2233278	rs30376	rs643177	CCGGTTGG	14	0.000591157
rs10794648	rs2233278	rs27043	rs7552167	CCGGAAGG	14	0.000397221
rs10794648	rs2233278	rs30376	rs7552167	CCGGTTGG	14	0.000395994
rs10794648	rs2233278	rs27043	rs9988642	CCGGAATT	14	0.000686138
rs10794648	rs2233278	rs30376	rs9988642	CCGGTTTT	14	0.000684019
rs10852936	rs2233278	rs2853694	rs9304742	TCGGCATT	14	0.000472543
rs11795343	rs2233278	rs2451258	rs963986	CTGGAACG	14	0.00084725
rs10088247	rs2243750	rs367569	rs3751385	CCCTTCCC	14	0.000761133
rs1250544	rs2451258	rs3762999	rs6677595	CCGAGGTT	14	0.000545471
rs10794648	rs27043	rs3762999	rs3802826	TCGGGGAA	14	0.000409905
rs2233278	rs27043	rs28998802	rs7552167	GGAACCGG	14	0.000858223
rs1020760	rs280519	rs842625	rs999556	GGGGAGAA	14	0.000639479
rs10852936	rs280519	rs545979	rs6677595	TTGGTCCT	14	0.000564574
rs2233278	rs2853694	rs9304742	rs963986	GGCATTCG	14	0.000522881
rs2233278	rs28998802	rs30376	rs7552167	GGCCTTGG	14	0.000855572
rs10794648	rs30376	rs3762999	rs3802826	TCCCGGAA	14	0.000415159
rs2233278	rs34394770	rs4561177	rs514315	GCCCAACT	14	0.000494526
rs2233278	rs34394770	rs3802826	rs892085	GGCTAGTC	14	0.000442182
rs2451258	rs3762999	rs643177	rs9504361	AAGAAAGA	14	0.000713463
rs28998802	rs3762999	rs495337	rs582757	TCGATCGA	14	0.00072641
rs10979182	rs3802826	rs7007032	rs9533962	AAAGCCCC	14	0.000592828
rs3751385	rs7552167	rs758739	rs999556	TTGGGGAA	14	0.00057105
rs1020760	rs10852936	rs1250546	rs2853694	CCTTTTCC	13	0.000564891
rs10088247	rs11795343	rs3802826	rs9304742	CCCTAGCC	13	0.000531677
rs10979182	rs11795343	rs3212227	rs7007032	AACTAACC	13	0.000719878
rs1020760	rs1250544	rs2233278	rs7552167	CCCCGCAA	13	0.000577858
rs1020760	rs1250546	rs2233278	rs7552167	CCTTGCAA	13	0.000562405
rs13431841	rs151823	rs2243750	rs4561177	AAAACTGG	13	0.000478056
rs10088247	rs1609798	rs3212227	rs999556	CCTTAAGG	13	0.000705267
rs10088247	rs2233278	rs28998802	rs643177	TTGCTCAG	13	0.000403759
rs1020760	rs2233278	rs367569	rs842625	GCGGTCGG	13	0.000513307
rs10794648	rs2233278	rs2451258	rs27043	CCGGAAAA	13	0.00059212
rs10794648	rs2233278	rs2451258	rs280519	CCGGAAGG	13	0.000639113
rs10794648	rs2233278	rs2451258	rs30376	CCGGAATT	13	0.000590292
rs10794648	rs2233278	rs27043	rs842625	CCGGAAGG	13	0.000506421
rs10794648	rs2233278	rs30376	rs842625	CCGGTTGG	13	0.000504857
rs10794648	rs2233278	rs280519	rs9504361	CCGGGGAA	13	0.000422204
rs10852936	rs2233278	rs2853694	rs6590334	TCGGCACC	13	0.000722621
rs10852936	rs2233278	rs2853694	rs7007032	TCGGCATT	13	0.000737379
rs13431841	rs2233278	rs3799296	rs892085	AAGCTTCC	13	0.000332545
rs151823	rs2233278	rs34394770	rs892085	CAGGCTTC	13	0.000539788
rs1250546	rs2451258	rs3762999	rs6677595	TTGAGGTT	13	0.000530885
rs2233278	rs2451258	rs27043	rs7552167	GGAAAAGG	13	0.000766395
rs2233278	rs2451258	rs30376	rs7552167	GGAATTGG	13	0.000764028
rs1020760	rs2700982	rs3762999	rs582757	GCGGGAGG	13	0.00070696
rs1020760	rs2700982	rs582757	rs999556	GCGGGGAG	13	0.000717847
rs10794648	rs27043	rs3802826	rs999556	TCGGAAAA	13	0.000433026
rs2233278	rs27043	rs7552167	rs842625	GGAAGGGG	13	0.000655472
rs1020760	rs280519	rs3762999	rs842625	GGGGGGAG	13	0.000605335
rs1609798	rs280519	rs34394770	rs3762999	TTGGCTGG	13	0.000665126
rs2233278	rs280519	rs2853694	rs3799296	GGAGCATT	13	0.000577595
rs2233278	rs280519	rs7552167	rs758739	GGGGGGCC	13	0.000492054
rs2295359	rs280519	rs3762999	rs643177	GGAGGAAA	13	0.000462898
rs2295359	rs280519	rs643177	rs999556	GGAGAAAG	13	0.000470027
rs151823	rs2853694	rs3751385	rs643177	CCCCTTAG	13	0.000741763
rs2233278	rs28998802	rs367569	rs643177	GCTCCCAG	13	0.000464952
rs10794648	rs30376	rs3802826	rs999556	TCCCAAAA	13	0.000438576
rs2233278	rs30376	rs7552167	rs842625	GGTTGGGG	13	0.000653448
rs151823	rs34394770	rs3762999	rs495337	CACCGGTC	13	0.000852153
rs1609798	rs34394770	rs3762999	rs3802826	CCCTGGAA	13	0.000627004
rs10088247	rs367569	rs3751385	rs758739	CCTCCCGC	13	0.00071385
rs10852936	rs3751385	rs892085	rs963986	TTTTTTCG	13	0.000697532
rs2243750	rs3751385	rs4921493	rs999556	CCTTCTAA	13	0.00059824
rs2295359	rs3762999	rs4921493	rs6677595	AGGGCCTT	13	0.000858788
rs3751385	rs3762999	rs842625	rs9533962	CCGGAGTT	13	0.000909394
rs3762999	rs3799296	rs582757	rs9504361	GAATGGGA	13	0.000429676
rs3762999	rs3799296	rs643177	rs9504361	GAATAAGA	13	0.000390735
rs2233278	rs3802826	rs514315	rs6677595	GCGGCCCC	13	0.000753684
rs11795343	rs4561177	rs582757	rs62149416	CTGGGGTT	13	0.000900587
rs10852936	rs4921493	rs495337	rs582757	TTTTTTGA	13	0.000566593
rs2295359	rs4921493	rs6677595	rs999556	AGCCTTAA	13	0.000907228
rs2853694	rs495337	rs545979	rs9533962	CCTCTCTT	13	0.00078202
rs3212227	rs643177	rs842625	rs892085	CAGGAATT	13	0.000888261
rs3751385	rs842625	rs9533962	rs999556	CCAGTTAA	13	0.000960689
rs10088247	rs1020760	rs2233278	rs367569	TTGCGGTC	12	0.000462908
rs10088247	rs1020760	rs495337	rs6677595	CCGGCCTT	12	0.000754943
rs1020760	rs10794648	rs367569	rs3762999	GGCCTTGA	12	0.000420935
rs10088247	rs11795343	rs2233278	rs9304742	TTCTGGTT	12	0.000636426
rs11795343	rs1250544	rs2233278	rs2243750	CTTCGGTT	12	0.000533467
rs1020760	rs1250546	rs2233278	rs367569	GCCTGGTC	12	0.000358523
rs10794648	rs1250546	rs2233278	rs2243750	CCCTGGCT	12	0.000623427
rs10794648	rs1250546	rs2233278	rs758739	CCCTGGGC	12	0.000584698
rs11795343	rs1250546	rs2233278	rs2243750	CTCTGGTT	12	0.000532883
rs1020760	rs13431841	rs151823	rs1609798	GGAAAATT	12	6.77346e-05
rs10794648	rs13431841	rs842625	rs9504361	TCAAAGAA	12	0.000741601
rs10852936	rs13431841	rs2451258	rs34394770	TCGGGGCT	12	0.0005127
rs10088247	rs151823	rs2233278	rs3802826	CTAAGCAA	12	0.000738284
rs1250546	rs151823	rs2451258	rs3762999	CTAAGAGG	12	0.000838302
rs1250546	rs151823	rs2451258	rs999556	CTAAGAAA	12	0.000885586
rs13431841	rs151823	rs1609798	rs28998802	AAAATTCC	12	0.000348646
rs13431841	rs151823	rs2233278	rs582757	AAAAGCAA	12	0.000343517
rs10088247	rs1609798	rs3212227	rs3762999	CCTTAAAA	12	0.000715103
rs10088247	rs1609798	rs3212227	rs3799296	CCCCCCTT	12	0.000956376
rs1020760	rs2233278	rs2288831	rs2295359	GCGGCTGG	12	0.000660567
rs1020760	rs2233278	rs2295359	rs3212227	GCGGGGCA	12	0.00065477
rs1020760	rs2233278	rs2700982	rs6672420	CCGGGGAT	12	0.000449704
rs1020760	rs2233278	rs367569	rs7007032	GCGGTCTT	12	0.00046203
rs1020760	rs2233278	rs367569	rs9504361	GCGGTCAA	12	0.00039648
rs10794648	rs2233278	rs280519	rs367569	CCGGGGCC	12	0.000567652
rs10794648	rs2233278	rs280519	rs582757	CCGGGGAA	12	0.000637273
rs10794648	rs2233278	rs280519	rs643177	CCGGGGGG	12	0.00064005
rs10852936	rs2233278	rs2853694	rs3802826	TCGGCAGG	12	0.000560932	TTGCAAAA	9	0.000332119
rs10852936	rs2233278	rs2288831	rs9304742	TCGGTTTT	12	0.000332734
rs10852936	rs2233278	rs3212227	rs9304742	TCGGAATT	12	0.000341925
rs10852936	rs2233278	rs2700982	rs9504361	TCGGGGGA	12	0.000548171
rs10979182	rs2233278	rs28998802	rs514315	AAGCTCTT	12	0.000570518
rs10979182	rs2233278	rs28998802	rs892085	AAGCTCTC	12	0.000418163
rs11795343	rs2233278	rs28998802	rs3802826	CTGCTCGG	12	0.000843212
rs11795343	rs2233278	rs2853694	rs7007032	TTGGCACT	12	0.000506239
rs11795343	rs2233278	rs2853694	rs9304742	CTGGCATT	12	0.000428399
rs11795343	rs2233278	rs7007032	rs963986	CTGGTTCG	12	0.000652238
rs11795343	rs2233278	rs842625	rs963986	CTGGGGCG	12	0.000724625
rs1250544	rs2233278	rs28998802	rs514315	CCGCTCTT	12	0.000645578
rs1250546	rs2233278	rs28998802	rs514315	TTGCTCTT	12	0.000628314
rs151823	rs2233278	rs2295359	rs28998802	CCGCAGTC	12	0.000528707
rs151823	rs2233278	rs2288831	rs6672420	CAGGTTAT	12	0.000405108
rs151823	rs2233278	rs280519	rs7552167	CAGGGGGG	12	0.000493167
rs2233278	rs2243750	rs280519	rs7552167	GGTTGGGG	12	0.000441191
rs10979182	rs2295359	rs62149416	rs9304742	AGAACTCT	12	0.000896518
rs1250544	rs2295359	rs27043	rs582757	CCAAGGGA	12	0.000924678
rs1250546	rs2295359	rs27043	rs582757	TTAAGGGA	12	0.000899951
rs13431841	rs2451258	rs34394770	rs495337	GGGGCTCC	12	0.000531326
rs2233278	rs2451258	rs28998802	rs643177	GCAATCAG	12	0.000523484
rs2233278	rs2451258	rs3751385	rs7552167	GCGATCAA	12	0.000520423
rs2233278	rs2451258	rs7007032	rs9304742	GGAACTCT	12	0.000760266	GCGACCTT	9	0.000222585
rs2295359	rs2451258	rs27043	rs3762999	GGGAGGGG	12	0.000707236
rs2295359	rs2451258	rs30376	rs3762999	GGGACCGG	12	0.000716301
rs2295359	rs2451258	rs27043	rs999556	GGGAGGAA	12	0.000747128
rs2295359	rs2451258	rs30376	rs999556	GGGACCAA	12	0.000756704
rs10088247	rs2700982	rs3802826	rs9304742	CCCGAGCC	12	0.000546105
rs1020760	rs2700982	rs643177	rs999556	GCGGAAAG	12	0.00065279
rs151823	rs2700982	rs6590334	rs7007032	AACGTTCT	12	0.000919946
rs1609798	rs2700982	rs3762999	rs643177	TCGGGAAA	12	0.000588206
rs1609798	rs2700982	rs643177	rs999556	TCGGAAAG	12	0.000597264
rs2233278	rs2700982	rs27043	rs4561177	GGGGAGAA	12	0.000252948
rs2233278	rs2700982	rs30376	rs4561177	GGGGTCAA	12	0.000251752
rs2233278	rs2700982	rs28998802	rs643177	GCGGTCAG	12	0.000354277
rs2233278	rs2700982	rs6590334	rs9504361	GGGGCCGA	12	0.00090337
rs2288831	rs2700982	rs367569	rs6677595	TTCGTTCT	12	0.000814241
rs1250544	rs27043	rs2853694	rs3762999	CCGGCCGG	12	0.000320052
rs1250546	rs27043	rs2853694	rs3762999	TTGGCCGG	12	0.000311493
rs2233278	rs27043	rs28998802	rs514315	GCAATCTT	12	0.00064559
rs2233278	rs27043	rs3212227	rs6672420	GGAGAAAT	12	0.000412097
rs2233278	rs27043	rs280519	rs7552167	GGAGGGGG	12	0.00048819
rs2451258	rs27043	rs3762999	rs758739	GAGGGGCC	12	0.00085674
rs2451258	rs27043	rs758739	rs999556	GAGGCCAA	12	0.000905064
rs10852936	rs280519	rs3799296	rs758739	TTGGTTGG	12	0.000661345
rs1609798	rs280519	rs3762999	rs4561177	CCAAGGAA	12	0.000674174
rs1609798	rs280519	rs3762999	rs842625	TTGGGGAG	12	0.000397873
rs2233278	rs280519	rs2853694	rs495337	GGAGCACC	12	0.000575837
rs2233278	rs280519	rs30376	rs7552167	GGGGTCGG	12	0.000485882
rs2233278	rs280519	rs3802826	rs9533962	GGAGAGCT	12	0.000658227
rs2295359	rs280519	rs582757	rs999556	GGAGGGAG	12	0.00051687
rs10088247	rs2853694	rs367569	rs3751385	CCAATCCC	12	0.000790855
rs10979182	rs2853694	rs4921493	rs62149416	GGCCTTCT	12	0.000414703
rs1250544	rs2853694	rs30376	rs3762999	CCCCCCGG	12	0.000324154
rs1250546	rs2853694	rs30376	rs3762999	TTCCCCGG	12	0.000315486
rs2233278	rs2853694	rs6677595	rs963986	GGCATTCG	12	0.000404929
rs27043	rs2853694	rs3751385	rs643177	AACCTTAG	12	0.000738311
rs1020760	rs28998802	rs582757	rs9504361	CCTCGAAA	12	0.000800075
rs1020760	rs28998802	rs643177	rs9504361	CCTCAGAA	12	0.00078132
rs13431841	rs28998802	rs495337	rs582757	AGTCTCGA	12	0.000463895
rs151823	rs28998802	rs34394770	rs582757	AATCTTGA	12	0.000575447
rs151823	rs28998802	rs3802826	rs582757	AATCGGGA	12	0.000552779
rs2233278	rs30376	rs3212227	rs6672420	GGTCAAAT	12	0.000410149
rs2451258	rs30376	rs3762999	rs758739	GACCGGCC	12	0.000867721
rs2451258	rs30376	rs758739	rs999556	GACCCCAA	12	0.000916665
rs2853694	rs30376	rs3751385	rs643177	CCTTTTAG	12	0.000736031
rs10852936	rs3212227	rs7007032	rs9304742	TCAACCCC	12	0.0004343
rs2233278	rs3212227	rs6672420	rs7552167	GGAAATGG	12	0.000468439
rs2700982	rs3212227	rs367569	rs6677595	CGAATTCT	12	0.000836734
rs10088247	rs34394770	rs3799296	rs495337	CCCCTTCC	12	0.000358816
rs11795343	rs34394770	rs3799296	rs6672420	CCCCATAT	12	0.000763042
rs2295359	rs34394770	rs3751385	rs514315	AACCTTCT	12	0.000683235
rs10088247	rs367569	rs62149416	rs9504361	TTCCCTGG	12	0.000884333
rs1250544	rs367569	rs582757	rs963986	CCTCGACC	12	0.000688948
rs2243750	rs367569	rs6590334	rs999556	TTCCTTAA	12	0.000640104
rs2295359	rs3751385	rs9533962	rs963986	AATTTTCC	12	0.000679145
rs13431841	rs3762999	rs643177	rs9504361	GGGAAAGA	12	0.000632531
rs2288831	rs3762999	rs3799296	rs4921493	TTGGATCC	12	0.000841064
rs280519	rs3762999	rs3802826	rs495337	AAGGAATC	12	0.000403183
rs34394770	rs3762999	rs3802826	rs4561177	CTGGAAGG	12	0.000571923
rs367569	rs3762999	rs643177	rs9504361	CCGAAAGA	12	0.000633689
rs3212227	rs3799296	rs4921493	rs999556	AAATCCAA	12	0.000913049
rs2233278	rs4561177	rs545979	rs963986	GGAACCCG	12	0.000349704
rs2233278	rs4921493	rs6677595	rs7552167	GGTTCTAG	12	0.000481215
rs34394770	rs4921493	rs643177	rs9304742	TTTTAATT	12	0.000598868
rs3751385	rs4921493	rs892085	rs999556	TTCTTTAA	12	0.000535273
rs10979182	rs514315	rs582757	rs6672420	AACCGAAT	12	0.000691108
rs13431841	rs514315	rs643177	rs9504361	GGCTAAGA	12	0.000675829
rs2233278	rs514315	rs6677595	rs963986	GGCTTTCG	12	0.000337849
rs151823	rs545979	rs6590334	rs999556	CATCTCAA	12	0.000516536
rs27043	rs545979	rs6590334	rs999556	AGTCTCAA	12	0.000511322
rs30376	rs545979	rs6590334	rs999556	TCTCTCAA	12	0.000508905
rs4921493	rs545979	rs7007032	rs9504361	CTTCTTGG	12	0.000938189
rs3212227	rs582757	rs842625	rs892085	CAAAAATT	12	0.000884407
rs367569	rs62149416	rs7007032	rs9504361	CCCTTTGG	12	0.000882656
rs10088247	rs643177	rs6677595	rs892085	CCAGTTTC	12	0.000531
rs10088247	rs643177	rs9504361	rs999556	TTAAGAAG	12	0.000558763
rs280519	rs643177	rs9504361	rs999556	AGAAGAAG	12	0.000420256
rs545979	rs6590334	rs9504361	rs999556	TCTCGAAA	12	0.000380387
rs6590334	rs7007032	rs9304742	rs999556	TCCCCCGG	12	0.000633623
rs582757	rs7552167	rs9304742	rs963986	GGGGCTCG	12	0.000792744
rs7007032	rs842625	rs9533962	rs963986	CCAGCCCG	12	0.000685625
rs10088247	rs10794648	rs2233278	rs27043	CTCCGGAG	11	0.000435999	TTCCGGAA	8	0.000456698
rs1020760	rs10794648	rs151823	rs367569	GGCCCATT	11	0.000618988
rs1020760	rs10794648	rs367569	rs9304742	GGCCTTTT	11	0.000512215
rs1020760	rs10794648	rs367569	rs999556	GGCCTTAG	11	0.000427418
rs10088247	rs10852936	rs151823	rs27043	CCTTAAGG	11	0.000130261
rs10088247	rs10852936	rs151823	rs30376	CCTTAACC	11	0.00013193
rs10088247	rs10852936	rs514315	rs9504361	TTTCCCGG	11	0.000819538
rs10794648	rs10852936	rs2233278	rs2700982	TCTCGGGG	11	0.000642143
rs10088247	rs10979182	rs1250544	rs27043	CCAATTGG	11	0.000381431
rs10088247	rs10979182	rs1250546	rs27043	CCAACCGG	11	0.000392725
rs10088247	rs10979182	rs1250544	rs30376	CCAATTCC	11	0.00038632
rs10088247	rs10979182	rs1250546	rs30376	CCAACCCC	11	0.000397759
rs10088247	rs10979182	rs280519	rs643177	CCGGAGAG	11	0.000535758
rs10794648	rs10979182	rs2243750	rs2451258	TTAGCCGA	11	0.000810995
rs10852936	rs10979182	rs1609798	rs514315	TCGGTTCC	11	0.000810198
rs10088247	rs11795343	rs1250544	rs151823	CCCTTTAA	11	0.000615687
rs1020760	rs11795343	rs2233278	rs2451258	CCCTGGAA	11	0.000597929
rs10794648	rs11795343	rs2233278	rs2243750	CCCTGGTT	11	0.000462349
rs10794648	rs11795343	rs2233278	rs2295359	CCCTGGGG	11	0.000425669
rs10794648	rs11795343	rs2233278	rs514315	CCCTGGCT	11	0.000375514
rs10794648	rs11795343	rs2233278	rs9304742	CCCTGGTT	11	0.00042767
rs10794648	rs11795343	rs2233278	rs963986	CCCTGGCG	11	0.000439128
rs10852936	rs11795343	rs1250544	rs2233278	TCCTTCGG	11	0.000457895
rs10852936	rs11795343	rs1250546	rs2233278	TCCTCTGG	11	0.000457394
rs10088247	rs1250544	rs1609798	rs4921493	CCCCTTTT	11	0.000385516
rs1020760	rs1250544	rs2233278	rs367569	GCTCGGTC	11	0.000358916
rs10794648	rs1250544	rs2233278	rs2243750	CCTCGGCT	11	0.00062411
rs10794648	rs1250544	rs2233278	rs758739	CCTCGGGC	11	0.000585339
rs10852936	rs1250544	rs2233278	rs2853694	TCTCGGCA	11	0.000572814
rs10852936	rs1250544	rs2233278	rs9504361	TCTCGGGA	11	0.000484388
rs10979182	rs1250544	rs2233278	rs7552167	GGCCGCAA	11	0.000516785
rs10852936	rs1250546	rs2233278	rs2853694	TCCTGGCA	11	0.000572186
rs10979182	rs1250546	rs2233278	rs7552167	GGTTGCAA	11	0.000502965
rs1020760	rs13431841	rs151823	rs2243750	GGAAAACT	11	0.000236669
rs10794648	rs13431841	rs2233278	rs30376	CCGGGGTT	11	0.000523332	CCAAGCCC	8	0.000185613
rs10852936	rs13431841	rs2233278	rs4561177	TCGGGGGG	11	0.000718784
rs11795343	rs13431841	rs280519	rs643177	CTGGAGAA	11	0.000855565
rs1250544	rs13431841	rs2233278	rs3762999	CCAAGCGA	11	0.000142102
rs1250544	rs13431841	rs3212227	rs7007032	CCAGCACC	11	0.000765679
rs1250546	rs13431841	rs2233278	rs3762999	TTAAGCGA	11	0.000138302
rs1250546	rs13431841	rs3212227	rs7007032	TTAGCACC	11	0.000745204
rs10794648	rs151823	rs3762999	rs3802826	TCAAGGAA	11	0.00039938
rs10794648	rs151823	rs2233278	rs963986	CCCAGGCG	11	0.000630802
rs10794648	rs151823	rs3802826	rs999556	TCAAAAAA	11	0.000421907
rs1250544	rs151823	rs2451258	rs3762999	TCAAGAGG	11	0.00083922
rs1250544	rs151823	rs2853694	rs3762999	CCAACCGG	11	0.000311834
rs1250544	rs151823	rs2233278	rs3799296	CCCAGGTT	11	0.000324102
rs1250544	rs151823	rs2451258	rs999556	TCAAGAAA	11	0.000886557
rs1250546	rs151823	rs2853694	rs3762999	TTAACCGG	11	0.000303495
rs1250546	rs151823	rs1609798	rs892085	CCAATTTT	11	0.000714839
rs13431841	rs151823	rs1609798	rs2451258	AAAATTAA	11	0.000311341
rs13431841	rs151823	rs2243750	rs3799296	AAAACTTT	11	0.000517671
rs10088247	rs1609798	rs28998802	rs62149416	TTTCTCCT	11	0.000352123
rs10088247	rs1609798	rs3802826	rs999556	CTCCAAAA	11	0.000501711
rs10794648	rs1609798	rs28998802	rs62149416	CCTCTCCT	11	0.000236622
rs10088247	rs2233278	rs3799296	rs495337	CTGGTTTC	11	0.000358739
rs1020760	rs2233278	rs367569	rs7552167	GCGGTCGG	11	0.000402623
rs1020760	rs2233278	rs28998802	rs9504361	GGGCTCAA	11	0.00049862
rs10794648	rs2233278	rs2700982	rs280519	CCGGGGGG	11	0.000432531
rs10794648	rs2233278	rs2288831	rs6672420	CCGGTTAT	11	0.00035219
rs10794648	rs2233278	rs3212227	rs6672420	CCGGAAAT	11	0.000361918
rs10794648	rs2233278	rs4921493	rs7007032	CCGGTTCT	11	0.000369862
rs10794648	rs2233278	rs280519	rs842625	CCGGGGGG	11	0.000546612
rs10794648	rs2233278	rs2288831	rs9304742	CCGGCTCT	11	0.000631283	CCGGTTTT	11	0.000376714
rs10794648	rs2233278	rs3212227	rs9304742	CCGGAATT	11	0.00038712	CCGGCACT	11	0.000625744
rs10852936	rs2233278	rs2288831	rs2853694	TCGGTTCA	11	0.000350164
rs10852936	rs2233278	rs2853694	rs3212227	TCGGCAAA	11	0.000359837
rs10852936	rs2233278	rs2288831	rs3799296	TCGGTTAT	11	0.00036937
rs10852936	rs2233278	rs3212227	rs3799296	TCGGAAAT	11	0.000379574
rs10979182	rs2233278	rs6590334	rs7007032	AAGCTCCC	11	0.000267309
rs10979182	rs2233278	rs280519	rs7552167	AGGGGGGG	11	0.000487546
rs11795343	rs2233278	rs495337	rs7007032	TTGGTCCT	11	0.000515693
rs1250546	rs2233278	rs2700982	rs367569	CTGGGGTC	11	0.000415081
rs13431841	rs2233278	rs280519	rs892085	GGGGGGTC	11	0.000525983
rs13431841	rs2233278	rs2700982	rs9304742	AAGCGGCT	11	0.000442876
rs13431841	rs2233278	rs2243750	rs9504361	GGGGTTGA	11	0.000836619
rs13431841	rs2233278	rs758739	rs9504361	GGGGCCGA	11	0.00093307
rs151823	rs2233278	rs28998802	rs7007032	CCGGCCCT	11	0.000458139
rs10852936	rs2243750	rs27043	rs9533962	TTCCAATT	11	0.000542785
rs10852936	rs2243750	rs30376	rs9533962	TTCCTTTT	11	0.000541109
rs11795343	rs2243750	rs2451258	rs7007032	CCCTAACC	11	0.000605895
rs13431841	rs2288831	rs3799296	rs758739	AACTTTGC	11	0.000995074
rs2233278	rs2288831	rs3751385	rs6590334	GGCTTTCC	11	0.000446818
rs2243750	rs2288831	rs6590334	rs963986	TTTTTTCC	11	0.000472987
rs10794648	rs2295359	rs30376	rs643177	TTAATCAG	11	0.000830992
rs10852936	rs2295359	rs34394770	rs367569	TCAACCTC	11	0.000714795
rs1250544	rs2295359	rs30376	rs582757	CCAACCGA	11	0.00093653
rs1250546	rs2295359	rs30376	rs582757	TTAACCGA	11	0.000911486
rs13431841	rs2295359	rs643177	rs9504361	GGGGAAGA	11	0.000766095
rs2233278	rs2295359	rs3212227	rs6672420	GGGGAAAT	11	0.000342877
rs1020760	rs2451258	rs545979	rs999556	GGAATCAA	11	0.00051517
rs10794648	rs2451258	rs62149416	rs9533962	TCGACTCT	11	0.000987637
rs10852936	rs2451258	rs2700982	rs9533962	TTGACGTT	11	0.000997267
rs2233278	rs2451258	rs280519	rs2853694	GGAAGGAA	11	0.000640157
rs2233278	rs2451258	rs280519	rs9304742	GGAAGGCT	11	0.000652615
rs2243750	rs2451258	rs34394770	rs6590334	TTGGCTCC	11	0.000508287
rs2288831	rs2451258	rs34394770	rs9504361	CTGGCTAA	11	0.000476548
rs10088247	rs2700982	rs892085	rs999556	CTGGTTAA	11	0.000932687
rs1020760	rs2700982	rs3802826	rs495337	GGCGAATT	11	0.000686346
rs2451258	rs2700982	rs34394770	rs62149416	GGCGCTTT	11	0.000603264
rs10852936	rs27043	rs2853694	rs9304742	TTAGCCCC	11	0.000463125
rs13431841	rs27043	rs9504361	rs9533962	AAGGAACT	11	0.000851067
rs151823	rs27043	rs28998802	rs545979	CAAGCCTT	11	0.000150157
rs151823	rs27043	rs30376	rs545979	CAAGTCTT	11	7.87603e-05
rs151823	rs27043	rs545979	rs62149416	CAAGTTTT	11	0.000150216
rs151823	rs27043	rs545979	rs9988642	CAAGTTTT	11	0.000155381
rs2233278	rs27043	rs28998802	rs3751385	GGAACCTC	11	0.000754692
rs2233278	rs27043	rs3802826	rs6672420	GGAGAGAT	11	0.000535725
rs2233278	rs27043	rs3751385	rs842625	GGAATCGG	11	0.0005764
rs2233278	rs27043	rs4561177	rs963986	GGAGAACG	11	0.00018933
rs1020760	rs280519	rs3762999	rs582757	GCAGGAGG	11	0.000605983
rs1020760	rs280519	rs4561177	rs999556	CCAAAAAA	11	0.000528475
rs10979182	rs280519	rs3762999	rs4561177	AGAAGGAA	11	0.000824753
rs1609798	rs280519	rs9533962	rs999556	TTGGCCAA	11	0.000395604
rs2233278	rs280519	rs2853694	rs28998802	GGGGAACC	11	0.000716859
rs2233278	rs280519	rs2853694	rs62149416	GGGGAATT	11	0.000717142
rs2233278	rs280519	rs28998802	rs892085	GGGGCCTC	11	0.000664368
rs2233278	rs280519	rs545979	rs892085	GGGGCCTC	11	0.000646713
rs2233278	rs280519	rs62149416	rs892085	GGGGTTTC	11	0.000664631
rs2233278	rs280519	rs28998802	rs9304742	GGGGCCCT	11	0.00073081
rs2233278	rs280519	rs62149416	rs9304742	GGGGTTCT	11	0.000731099
rs2233278	rs280519	rs2853694	rs9988642	GGGGAATT	11	0.000741801
rs2233278	rs280519	rs892085	rs9988642	GGGGTCTT	11	0.000687484
rs2233278	rs280519	rs9304742	rs9988642	GGGGCTTT	11	0.000756238
rs2295359	rs280519	rs643177	rs6672420	GGAGAAAT	11	0.000526609
rs2451258	rs280519	rs3762999	rs6677595	GAGGGGTT	11	0.000588773
rs10852936	rs2853694	rs30376	rs9304742	TTCCTCCC	11	0.000460935
rs10852936	rs2853694	rs7007032	rs9304742	TTCCTTCC	11	0.000604121
rs151823	rs2853694	rs3762999	rs3799296	AACCGGAT	11	0.000602453
rs2233278	rs2853694	rs4561177	rs9533962	GGCAGGCT	11	0.000530089
rs2243750	rs2853694	rs3751385	rs3762999	CCCATTGG	11	0.000550795
rs2243750	rs2853694	rs3799296	rs7007032	CCCATTCC	11	0.000576594
rs2288831	rs2853694	rs545979	rs9504361	TTCCTCGG	11	0.000101221
rs2451258	rs2853694	rs545979	rs999556	GACCTCGG	11	0.000489941
rs2451258	rs2853694	rs9533962	rs999556	GAAATTAA	11	0.000884432
rs10088247	rs28998802	rs3751385	rs545979	CCCCCCTC	11	0.00046104
rs1020760	rs28998802	rs3802826	rs9988642	GGTCAATT	11	0.000473228
rs10852936	rs28998802	rs4561177	rs582757	TCTCGGGA	11	0.000681548
rs151823	rs28998802	rs30376	rs545979	CACCTCTT	11	0.000149447
rs151823	rs28998802	rs582757	rs9533962	AATCGACT	11	0.000544182
rs2233278	rs28998802	rs30376	rs514315	GCTCTTTT	11	0.000643597
rs2233278	rs28998802	rs643177	rs7552167	GCTCAGGG	11	0.000351177
rs2451258	rs28998802	rs6672420	rs6677595	GATCTTTT	11	0.000784203
rs27043	rs28998802	rs30376	rs545979	AGCCTCTT	11	0.000147938
rs27043	rs28998802	rs545979	rs62149416	AGCCTTTT	11	0.000282156
rs27043	rs28998802	rs545979	rs9988642	AGCCTTTT	11	0.000291858
rs2853694	rs28998802	rs4921493	rs7007032	CCTCTTCT	11	0.000470853
rs2853694	rs28998802	rs545979	rs9504361	CCCCTCGG	11	0.000310057
rs13431841	rs30376	rs9504361	rs9533962	AACCAACT	11	0.000861976
rs151823	rs30376	rs545979	rs62149416	CATCTTTT	11	0.000149506
rs151823	rs30376	rs545979	rs9988642	CATCTTTT	11	0.000154647
rs2233278	rs30376	rs3802826	rs6672420	GGTCAGAT	11	0.000533192
rs2233278	rs30376	rs4561177	rs963986	GGTCAACG	11	0.000188434
rs2700982	rs30376	rs3799296	rs6677595	CCCCAATT	11	0.000470898
rs27043	rs30376	rs545979	rs62149416	AGTCTTTT	11	0.000147997
rs27043	rs30376	rs545979	rs9988642	AGTCTTTT	11	0.000153086
rs28998802	rs30376	rs545979	rs62149416	CCTCTTTT	11	0.000280822
rs28998802	rs30376	rs545979	rs9988642	CCTCTTTT	11	0.000290478
rs13431841	rs3212227	rs3799296	rs758739	AACATTGC	11	0.000986341
rs2853694	rs3212227	rs545979	rs9504361	CCAATCGG	11	0.000104017
rs2233278	rs34394770	rs7552167	rs963986	GCCCGGCC	11	0.000544071
rs2451258	rs34394770	rs495337	rs6590334	GGCTCCCC	11	0.000452132
rs1020760	rs367569	rs3762999	rs4921493	GGTTGACT	11	0.000433521
rs1250546	rs367569	rs582757	rs963986	TTTCGACC	11	0.000670524
rs2243750	rs367569	rs582757	rs963986	TTTTGACG	11	0.000384364
rs10088247	rs3751385	rs545979	rs62149416	CCCCTCTT	11	0.000461222
rs10088247	rs3751385	rs545979	rs9988642	CCCCTCTT	11	0.000477081
rs10794648	rs3751385	rs758739	rs999556	CCTTGGAA	11	0.000441196
rs2295359	rs3751385	rs545979	rs9533962	AACCTCTT	11	0.000508334
rs2451258	rs3751385	rs3762999	rs892085	GGTCAACC	11	0.000627148
rs2853694	rs3751385	rs758739	rs999556	CATTGGAA	11	0.000441948
rs10088247	rs3762999	rs4921493	rs582757	TTGGCCGA	11	0.000500631
rs10088247	rs3762999	rs4921493	rs643177	TTGGCCAG	11	0.000488896
rs1020760	rs3762999	rs6590334	rs7552167	CCGGTTGG	11	0.000306759
rs151823	rs3762999	rs545979	rs6590334	CAGGTCTC	11	0.000488956
rs151823	rs3762999	rs4561177	rs9533962	CCGGAATT	11	0.000466532
rs280519	rs3762999	rs582757	rs9504361	AGGAGGGA	11	0.00045513
rs280519	rs3762999	rs643177	rs9504361	AGGAAAGA	11	0.000413883
rs3751385	rs3762999	rs4921493	rs892085	TTGGCTTT	11	0.000506693
rs13431841	rs3802826	rs495337	rs545979	AGAATCTC	11	0.000446392
rs2700982	rs3802826	rs7007032	rs9304742	CGAGCCCC	11	0.000525736
rs280519	rs3802826	rs495337	rs999556	AAAATCAA	11	0.000425925
rs10852936	rs4561177	rs545979	rs6677595	TTGGTCCT	11	0.000810861
rs3751385	rs4561177	rs6590334	rs9504361	TTAATCGG	11	0.000490671
rs10088247	rs4921493	rs582757	rs999556	TTCCGAAA	11	0.00052887
rs10088247	rs4921493	rs643177	rs999556	TTCCAGAA	11	0.000516472
rs1609798	rs4921493	rs495337	rs582757	TCTTTCGG	11	0.000619368
rs2233278	rs4921493	rs514315	rs963986	GGCTCTCG	11	0.000472036
rs2853694	rs4921493	rs7007032	rs7552167	CACCCCGG	11	0.000828342
rs3751385	rs4921493	rs758739	rs999556	TTCTGGAA	11	0.000454387
rs3762999	rs4921493	rs495337	rs6677595	GGCCTCTT	11	0.000848827
rs3799296	rs4921493	rs582757	rs999556	ATTTGGAG	11	0.000493665
rs3799296	rs4921493	rs643177	rs999556	ATTTAAAG	11	0.000448925
rs11795343	rs495337	rs6590334	rs999556	TTTCTTAA	11	0.000485093
rs3802826	rs495337	rs7007032	rs9304742	AGTCCCCC	11	0.000652261
rs10852936	rs514315	rs7007032	rs9504361	TCCCTTGG	11	0.000817984
rs2233278	rs514315	rs7552167	rs9304742	GGTTGGTT	11	0.000875523
rs2233278	rs514315	rs7552167	rs9504361	GGCTGGGA	11	0.000514157
rs10088247	rs545979	rs62149416	rs6677595	TTTCCTCT	11	0.000648818
rs10852936	rs545979	rs643177	rs9504361	TTTCAGAA	11	0.000324123
rs27043	rs545979	rs62149416	rs9988642	AGTTTTTT	11	0.000291973
rs2853694	rs545979	rs582757	rs9504361	CCTCAAGG	11	0.000276085
rs2853694	rs545979	rs62149416	rs9504361	CCTCTTGG	11	0.000310179
rs2853694	rs545979	rs643177	rs9504361	CCTCGGGG	11	0.000277288
rs2853694	rs545979	rs9504361	rs9988642	CCTCGGTT	11	0.000320845
rs30376	rs545979	rs62149416	rs9988642	TCTTTTTT	11	0.000290593
rs10088247	rs582757	rs6677595	rs892085	CCGATTTC	11	0.000543746
rs367569	rs582757	rs758739	rs963986	TTGACCCG	11	0.000428676
rs3799296	rs582757	rs6677595	rs999556	ATGGCTAG	11	0.0005639
rs4561177	rs582757	rs7552167	rs9504361	AAGAAAAA	11	0.000578059
rs495337	rs582757	rs9504361	rs9533962	CCGAGGTT	11	0.000778253
rs2233278	rs62149416	rs643177	rs9304742	GCCTAGTT	11	0.000253595
rs2233278	rs62149416	rs7007032	rs9304742	GGTTCTCT	11	0.000851695
rs28998802	rs62149416	rs7552167	rs999556	TCCTGGAG	11	0.000235736
rs3751385	rs62149416	rs643177	rs9533962	TTCTAGCT	11	0.000482001
rs2295359	rs643177	rs6672420	rs7552167	GGAAATGG	11	0.000608983
rs2295359	rs643177	rs9304742	rs999556	AAAGTTAA	11	0.000341742
rs3799296	rs643177	rs6677595	rs999556	ATAACTAG	11	0.000512794
rs1020760	rs6590334	rs7552167	rs999556	CCTTGGAA	11	0.000324061
rs2288831	rs6590334	rs758739	rs963986	TTTTCCCC	11	0.000527515
rs2853694	rs6590334	rs7007032	rs9304742	CATCCCCC	11	0.000479716
rs3212227	rs6590334	rs6677595	rs963986	AATTCTCC	11	0.00051713
rs34394770	rs6590334	rs7007032	rs9304742	TTTCCCCC	11	0.000563291
rs3762999	rs6590334	rs7007032	rs9304742	AATCCCCC	11	0.00064246
rs3751385	rs6672420	rs758739	rs999556	TTATGGAA	11	0.00039261
rs643177	rs6677595	rs9504361	rs999556	AACTGAAG	11	0.000411086
rs27043	rs7007032	rs842625	rs999556	GGCCAGAG	11	0.000606066
rs30376	rs7007032	rs842625	rs999556	CCCCAGAG	11	0.000613835
rs4561177	rs7007032	rs7552167	rs842625	AACCGGAG	11	0.000542742
rs10088247	rs1020760	rs367569	rs3751385	CCGCTCCC	10	0.000890496
rs10088247	rs1020760	rs28998802	rs62149416	TTGCTCCT	10	0.000384858
rs10088247	rs1020760	rs10979182	rs999556	CCGGGGAG	10	0.000548187
rs10088247	rs1020760	rs3802826	rs999556	CTCCAAAA	10	0.000372284
rs10088247	rs10794648	rs3802826	rs9304742	CCTCAGCC	10	0.000658856
rs1020760	rs10794648	rs367569	rs3751385	GGCCTTTC	10	0.000612492
rs1020760	rs10794648	rs367569	rs963986	GGCCTTCG	10	0.000525939
rs10088247	rs10852936	rs1609798	rs3799296	CCTCTTAT	10	0.000686363
rs10088247	rs10852936	rs3802826	rs514315	CCTCAATT	10	0.000492538
rs10088247	rs10852936	rs2853694	rs9304742	TTTTCCCC	10	0.000605269
rs10088247	rs10852936	rs11795343	rs963986	CCTCCTCC	10	0.00040608
rs1020760	rs10852936	rs2451258	rs514315	GGTCGACC	10	0.000596496
rs1020760	rs10852936	rs3762999	rs6672420	GGCCGGAA	10	0.000407267
rs10088247	rs10979182	rs1250544	rs3751385	CCAATTCC	10	0.000416594
rs10088247	rs10979182	rs1250546	rs3751385	CCAACCCC	10	0.00042893
rs10088247	rs10979182	rs280519	rs582757	CCGGAGGA	10	0.000548619
rs10088247	rs10979182	rs2233278	rs6590334	CCAAGCTC	10	0.000277666
rs10088247	rs10979182	rs6672420	rs7007032	CTGGATCC	10	0.00096125
rs10088247	rs10979182	rs582757	rs9304742	CCAAGATT	10	0.000365584
rs10088247	rs10979182	rs1250544	rs9533962	CCAACCCT	10	0.000783797
rs10088247	rs11795343	rs3751385	rs643177	TTCTTCAA	10	0.000756917
rs1020760	rs11795343	rs2295359	rs27043	GCCCAAGG	10	0.000811984
rs1020760	rs11795343	rs2295359	rs30376	GCCCAACC	10	0.000822392
rs1020760	rs11795343	rs2233278	rs7552167	CCCTGGGG	10	0.000401118
rs1020760	rs11795343	rs3802826	rs9504361	GGTTAAGG	10	0.000419213
rs10794648	rs11795343	rs2233278	rs280519	CCTTGGGG	10	0.000433819
rs10852936	rs11795343	rs2451258	rs2700982	TCCTGGGG	10	0.00034785
rs10852936	rs11795343	rs2233278	rs2853694	TCTTGGCA	10	0.00065017
rs10979182	rs11795343	rs1250544	rs2233278	AGCTTCGG	10	0.000589518
rs10979182	rs11795343	rs1250546	rs2233278	AGCTCTGG	10	0.000588872
rs10979182	rs11795343	rs2233278	rs28998802	AATTGCTC	10	0.000589946
rs10979182	rs11795343	rs2233278	rs9304742	AGCTGGTT	10	0.000486323
rs10088247	rs1250544	rs2853694	rs3802826	CCCCCCAG	10	0.000321433
rs10794648	rs1250544	rs151823	rs2233278	CCTCCCGG	10	0.000355756
rs10794648	rs1250544	rs2233278	rs27043	CCTCGGAA	10	0.000354101
rs10794648	rs1250544	rs2233278	rs30376	CCTCGGTT	10	0.000353007
rs10794648	rs1250544	rs3799296	rs758739	TTCCTTGG	10	0.000911276
rs10852936	rs1250544	rs495337	rs7007032	TCCCTTCC	10	0.000373848
rs10979182	rs1250544	rs3751385	rs7007032	AATTCCCC	10	0.000401055
rs10088247	rs1250546	rs2853694	rs3802826	CCTTCCAG	10	0.000312837
rs10088247	rs1250546	rs1609798	rs4921493	CCTTTTTT	10	0.000375206
rs1020760	rs1250546	rs13431841	rs2700982	GCCCAAGG	10	0.000885214
rs10794648	rs1250546	rs151823	rs2233278	CCCTCCGG	10	0.000355367
rs10794648	rs1250546	rs2233278	rs27043	CCCTGGAA	10	0.000353713
rs10794648	rs1250546	rs2233278	rs30376	CCCTGGTT	10	0.000352621
rs10852936	rs1250546	rs495337	rs7007032	TCTTTTCC	10	0.000363851
rs10852936	rs1250546	rs2233278	rs9504361	TCCTGGGA	10	0.000483858
rs10979182	rs1250546	rs3751385	rs7007032	AACCCCCC	10	0.000412931
rs10088247	rs13431841	rs3751385	rs545979	CCGGCCTC	10	0.000365007
rs1020760	rs13431841	rs1609798	rs27043	GGAATTGG	10	6.95197e-05
rs1020760	rs13431841	rs1609798	rs30376	GGAATTCC	10	7.04108e-05
rs1020760	rs13431841	rs151823	rs758739	GGAAAAGC	10	0.000221966
rs10852936	rs13431841	rs1609798	rs3762999	TCAACCGA	10	0.000698737
rs1250544	rs13431841	rs3762999	rs4561177	CCAAGAGG	10	0.000394662
rs1250544	rs13431841	rs582757	rs62149416	CCGGGACT	10	0.00083605
rs1250544	rs13431841	rs2233278	rs643177	CCAAGCGG	10	0.000351017
rs1250544	rs13431841	rs2233278	rs6672420	CCAAGCTT	10	0.000212088
rs1250544	rs13431841	rs2233278	rs999556	CCAAGCAG	10	0.00014429
rs1250546	rs13431841	rs582757	rs62149416	TTGGGACT	10	0.000813693
rs1250546	rs13431841	rs2233278	rs643177	TTAAGCGG	10	0.000341631
rs1250546	rs13431841	rs2233278	rs6672420	TTAAGCTT	10	0.000206417
rs1250546	rs13431841	rs2233278	rs999556	TTAAGCAG	10	0.000140432
rs10088247	rs151823	rs3751385	rs999556	CCAACCAG	10	0.000685853
rs1020760	rs151823	rs2233278	rs3799296	CCCAGGTT	10	0.000408731
rs1020760	rs151823	rs2853694	rs62149416	GCCACCCT	10	0.000909972
rs11795343	rs151823	rs2451258	rs582757	CTAAAAGG	10	0.000509699
rs11795343	rs151823	rs27043	rs582757	CTAAGGGG	10	0.000145757
rs11795343	rs151823	rs28998802	rs582757	CTAACCGG	10	0.00057077
rs11795343	rs151823	rs30376	rs582757	CTAACCGG	10	0.000147625
rs11795343	rs151823	rs367569	rs582757	CTAACCGG	10	0.000452708
rs11795343	rs151823	rs3751385	rs582757	CTAATCGG	10	0.000300681
rs11795343	rs151823	rs545979	rs582757	CTAACCGG	10	0.000555602
rs11795343	rs151823	rs582757	rs62149416	CTAAGGTT	10	0.000570995
rs11795343	rs151823	rs2451258	rs643177	CTAAAAAA	10	0.000463506
rs11795343	rs151823	rs27043	rs643177	CTAAGGAA	10	0.000132547
rs11795343	rs151823	rs28998802	rs643177	CTAACCAA	10	0.000519042
rs11795343	rs151823	rs30376	rs643177	CTAACCAA	10	0.000134246
rs11795343	rs151823	rs367569	rs643177	CTAACCAA	10	0.00041168
rs11795343	rs151823	rs3751385	rs643177	CTAATCAA	10	0.000273431
rs11795343	rs151823	rs545979	rs643177	CTAACCAA	10	0.000505249
rs11795343	rs151823	rs62149416	rs643177	CTAATTAA	10	0.000519247
rs11795343	rs151823	rs582757	rs9988642	CTAAGGTT	10	0.000590629
rs11795343	rs151823	rs643177	rs9988642	CTAAAATT	10	0.000537101
rs1250544	rs151823	rs1609798	rs892085	TTAATTTT	10	0.00069428
rs13431841	rs151823	rs3762999	rs582757	GGAAGAGG	10	0.000441427
rs13431841	rs151823	rs3762999	rs643177	GGAAGAAA	10	0.000401421
rs13431841	rs151823	rs2233278	rs6677595	AACAGCCT	10	0.000418293
rs13431841	rs151823	rs3751385	rs7007032	AAAATTTT	10	0.00043136
rs13431841	rs151823	rs495337	rs9304742	AAAATCCT	10	0.000609437
rs13431841	rs151823	rs582757	rs999556	GGAAGGAG	10	0.000448225
rs13431841	rs151823	rs643177	rs999556	GGAAAAAG	10	0.000407603
rs1020760	rs1609798	rs2233278	rs28998802	GGTTGCTC	10	0.000107931
rs10852936	rs1609798	rs3799296	rs7007032	TCTTATCC	10	0.000660762
rs10852936	rs1609798	rs514315	rs842625	TTTCCCAG	10	0.000493861
rs11795343	rs1609798	rs2233278	rs7007032	TTCCGGCT	10	0.000469765
rs11795343	rs1609798	rs2233278	rs9304742	CTTCGGTT	10	0.000441312
rs13431841	rs1609798	rs27043	rs28998802	AATTGGCC	10	0.000357834
rs13431841	rs1609798	rs28998802	rs30376	AATTCCCC	10	0.000362421
rs10088247	rs2233278	rs28998802	rs3751385	TTGCTCTT	10	0.000688653
rs10088247	rs2233278	rs3799296	rs6590334	CTGGTTCC	10	0.000511727
rs10088247	rs2233278	rs28998802	rs9304742	CCCCTCTT	10	0.000372242
rs1020760	rs2233278	rs367569	rs3751385	GCGGTCTC	10	0.000354053
rs1020760	rs2233278	rs514315	rs758739	GCGGCTGC	10	0.000478186
rs1020760	rs2233278	rs367569	rs9533962	GCGGTCCT	10	0.000346005
rs1020760	rs2233278	rs7552167	rs9533962	CCGGGGCT	10	0.000557194
rs10794648	rs2233278	rs2288831	rs27043	CCGGCTAA	10	0.000338129
rs10794648	rs2233278	rs2288831	rs280519	CCGGCTGG	10	0.000364964
rs10794648	rs2233278	rs2288831	rs30376	CCGGCTTT	10	0.000337085
rs10794648	rs2233278	rs27043	rs3212227	CCGGAACA	10	0.000335162
rs10794648	rs2233278	rs280519	rs3212227	CCGGGGCA	10	0.000361762
rs10794648	rs2233278	rs30376	rs3212227	CCGGTTCA	10	0.000334127
rs10794648	rs2233278	rs27043	rs367569	CCGGAACC	10	0.000525914
rs10794648	rs2233278	rs30376	rs367569	CCGGTTCC	10	0.00052429
rs10794648	rs2233278	rs2700982	rs4921493	CCGGCGTT	10	0.00044233
rs10794648	rs2233278	rs27043	rs6672420	CCGGAATT	10	0.00035829
rs10794648	rs2233278	rs280519	rs6672420	CCGGGGTT	10	0.000386724
rs10794648	rs2233278	rs30376	rs6672420	CCGGTTTT	10	0.000357183
rs10794648	rs2233278	rs280519	rs7007032	CCGGGGTT	10	0.000492008
rs10794648	rs2233278	rs27043	rs758739	CCGGAACC	10	0.000352211
rs10794648	rs2233278	rs280519	rs758739	CCGGGGCC	10	0.000380163
rs10794648	rs2233278	rs30376	rs758739	CCGGTTCC	10	0.000351123
rs10794648	rs2233278	rs3751385	rs758739	CCGGTCGC	10	0.000577408
rs10794648	rs2233278	rs2700982	rs9304742	CCGGCGTT	10	0.000439276
rs10794648	rs2233278	rs514315	rs9304742	CCGGTTTT	10	0.000676433
rs10794648	rs2233278	rs27043	rs9504361	CCGGAAAA	10	0.000391161
rs10794648	rs2233278	rs30376	rs9504361	CCGGTTAA	10	0.000389953
rs10852936	rs2233278	rs2700982	rs7552167	TCGGGGAG	10	0.000528892
rs10852936	rs2233278	rs367569	rs758739	CCGGTCCC	10	0.000376461
rs10852936	rs2233278	rs2288831	rs9504361	TCGGTTGA	10	0.000296109
rs10852936	rs2233278	rs3212227	rs9504361	TCGGAAGA	10	0.000304288
rs10852936	rs2233278	rs28998802	rs9533962	TCGCTCCC	10	0.000417556
rs10852936	rs2233278	rs2853694	rs963986	TCGGCAGG	10	0.000518585
rs10979182	rs2233278	rs28998802	rs3799296	AAGCTCTT	10	0.000413588
rs10979182	rs2233278	rs3212227	rs6672420	AGGGAAAT	10	0.000411554
rs11795343	rs2233278	rs2243750	rs3751385	CTGGTTTC	10	0.000526239
rs11795343	rs2233278	rs28998802	rs643177	CTGCTCAG	10	0.000217258
rs11795343	rs2233278	rs2451258	rs7007032	CTGCGACC	10	0.000187251
rs11795343	rs2233278	rs4921493	rs7007032	TTGGTTCT	10	0.000484385
rs11795343	rs2233278	rs6590334	rs7007032	TTGGCCCT	10	0.000735615
rs11795343	rs2233278	rs2295359	rs758739	CTGGGGCC	10	0.000488523
rs11795343	rs2233278	rs6672420	rs758739	CTGGATCC	10	0.000458867
rs11795343	rs2233278	rs758739	rs9304742	CTGGCCTT	10	0.000490819
rs11795343	rs2233278	rs280519	rs9504361	CTGGAGAA	10	0.000640966
rs1250544	rs2233278	rs2700982	rs367569	TCGGGGTC	10	0.000415536
rs1250544	rs2233278	rs2295359	rs62149416	CCCCAACT	10	0.000809911
rs1250544	rs2233278	rs6677595	rs9504361	TCGGCTGA	10	0.000600415
rs1250544	rs2233278	rs6590334	rs963986	CCGGCCCG	10	0.000436579
rs1250546	rs2233278	rs2295359	rs62149416	TTCCAACT	10	0.000788253
rs13431841	rs2233278	rs280519	rs2853694	GGGGGGAA	10	0.00056754
rs151823	rs2233278	rs2451258	rs7007032	CCGGAACT	10	0.000409119	AAGCGACC	10	0.00012571
rs151823	rs2233278	rs7007032	rs842625	CCGGCTGG	10	0.000349906
rs151823	rs2233278	rs4561177	rs963986	CAGGAACG	10	0.00019126
rs1609798	rs2233278	rs2288831	rs2295359	CCGGTTGG	10	0.000348529
rs1609798	rs2233278	rs2295359	rs3212227	CCGGGGAA	10	0.000358156
rs1609798	rs2233278	rs2700982	rs4561177	TCGGCGAG	10	0.000517296
rs1609798	rs2233278	rs3799296	rs495337	CCGGTTTC	10	0.000488649
rs1609798	rs2233278	rs514315	rs9304742	CCGGCTCT	10	0.000445121
rs10088247	rs2243750	rs28998802	rs62149416	TTTTTCCT	10	0.000351143
rs10088247	rs2243750	rs2295359	rs9304742	CCCTAATT	10	0.000629941
rs10088247	rs2243750	rs3802826	rs9304742	CCCTAGCC	10	0.000640071
rs10088247	rs2243750	rs892085	rs999556	CTTTTTAA	10	0.000735025
rs10852936	rs2243750	rs28998802	rs6672420	TTTTTCAT	10	0.000460581
rs2233278	rs2243750	rs2295359	rs9504361	GGTTGGGA	10	0.000463367
rs10088247	rs2288831	rs6590334	rs9533962	CTCCTTCC	10	0.000450546
rs10794648	rs2288831	rs4561177	rs7007032	CCTTAACC	10	0.000548798
rs10852936	rs2288831	rs545979	rs758739	TTCCTCCC	10	0.00043129
rs1250544	rs2288831	rs367569	rs3799296	CCTTTTAT	10	0.000522575
rs1250546	rs2288831	rs367569	rs3799296	TTTTTTAT	10	0.000508601
rs13431841	rs2288831	rs280519	rs34394770	AACTAATT	10	0.000744102
rs13431841	rs2288831	rs27043	rs3762999	AACTGGGA	10	0.00051736
rs13431841	rs2288831	rs30376	rs3762999	AACTCCGA	10	0.000523991
rs13431841	rs2288831	rs27043	rs999556	AACTGGAG	10	0.000525327
rs13431841	rs2288831	rs30376	rs999556	AACTCCAG	10	0.00053206
rs151823	rs2288831	rs2451258	rs999556	AATTGAAA	10	0.000541957
rs1609798	rs2288831	rs514315	rs6672420	TCTTCCAA	10	0.000706071
rs1609798	rs2288831	rs4921493	rs7007032	TTTTCTCC	10	0.000514302
rs2233278	rs2288831	rs2700982	rs3799296	GCCTCCAA	10	0.00038452
rs2233278	rs2288831	rs28998802	rs643177	GCCTTCAG	10	0.000298935
rs2233278	rs2288831	rs2700982	rs6672420	GGTTGGAT	10	0.000459872
rs2233278	rs2288831	rs27043	rs7552167	GGCTAAGG	10	0.000437649
rs2233278	rs2288831	rs30376	rs7552167	GGCTTTGG	10	0.000436297
rs2233278	rs2288831	rs6672420	rs758739	GGTTATCC	10	0.000404193
rs2243750	rs2288831	rs2700982	rs514315	CTCTCCCC	10	0.000624588
rs10088247	rs2295359	rs545979	rs963986	CCAGTCCG	10	0.000357295
rs1020760	rs2295359	rs34394770	rs582757	GCGGTTGG	10	0.0007713
rs10794648	rs2295359	rs27043	rs643177	TTAAAGAG	10	0.000834939
rs10979182	rs2295359	rs367569	rs963986	AAAATCCC	10	0.000526015
rs11795343	rs2295359	rs34394770	rs3802826	CTAGCCAA	10	0.000872878
rs1250544	rs2295359	rs6672420	rs842625	TCAATTAA	10	0.000668082
rs13431841	rs2295359	rs27043	rs34394770	AAAGGGCT	10	0.000558349
rs13431841	rs2295359	rs30376	rs34394770	AAAGCCCT	10	0.000565506
rs1609798	rs2295359	rs34394770	rs643177	TCGGTTAA	10	0.000641738
rs2233278	rs2295359	rs34394770	rs9304742	GCAACCCT	10	0.000513242
rs2233278	rs2295359	rs758739	rs9504361	GGGGCCGA	10	0.000516787
rs2243750	rs2295359	rs3799296	rs3802826	TTAAAAAA	10	0.000458696
rs2243750	rs2295359	rs7007032	rs9304742	CTAACCTT	10	0.000606444
rs2288831	rs2295359	rs545979	rs7007032	CTAGTCCC	10	0.000387761
rs10088247	rs2451258	rs280519	rs34394770	TTGGAGCT	10	0.000565213
rs10088247	rs2451258	rs3762999	rs514315	CCAAGACC	10	0.000543312
rs10088247	rs2451258	rs3751385	rs545979	CCAACCTC	10	0.00041171
rs10088247	rs2451258	rs514315	rs999556	CCAACCAG	10	0.000551679
rs1020760	rs2451258	rs28998802	rs3802826	GGAATCAA	10	0.000408385
rs10794648	rs2451258	rs27043	rs3762999	TCGAGGGG	10	0.000740749
rs10794648	rs2451258	rs30376	rs3762999	TCGACCGG	10	0.000750244
rs10794648	rs2451258	rs27043	rs999556	TCGAGGAA	10	0.000782531
rs10794648	rs2451258	rs30376	rs999556	TCGACCAA	10	0.000792562
rs10852936	rs2451258	rs34394770	rs963986	TCGGCTGG	10	0.000313095
rs10852936	rs2451258	rs4561177	rs999556	CCGAAAAA	10	0.000515418
rs10979182	rs2451258	rs3762999	rs963986	AAGAGGCG	10	0.000639145
rs10979182	rs2451258	rs963986	rs999556	AAGACGAA	10	0.000675196
rs13431841	rs2451258	rs2700982	rs280519	AAAACGAA	10	0.000911155
rs13431841	rs2451258	rs34394770	rs963986	GGGGCTCG	10	0.000567317
rs151823	rs2451258	rs3212227	rs999556	AAGAAAAA	10	0.000556928
rs1609798	rs2451258	rs34394770	rs495337	CCGGCTCC	10	0.000288732
rs2233278	rs2451258	rs2700982	rs34394770	CCGGCGCT	10	0.000535319
rs2233278	rs2451258	rs27043	rs3751385	GGAAAATC	10	0.000673942
rs2233278	rs2451258	rs34394770	rs7007032	GGAACTCT	10	0.000670778
rs2295359	rs2451258	rs2853694	rs3802826	AAAACCAA	10	0.000766503
rs11795343	rs2700982	rs2853694	rs9533962	TTCCCCCC	10	0.000676838
rs151823	rs2700982	rs3799296	rs6677595	AACCAATT	10	0.000453
rs2233278	rs2700982	rs34394770	rs4561177	GGGGTTAA	10	0.000261294
rs2233278	rs2700982	rs3212227	rs6672420	GGGGAAAT	10	0.000472575
rs2233278	rs2700982	rs367569	rs758739	GGGGTCCC	10	0.000413318
rs2233278	rs2700982	rs514315	rs9504361	GGGGCTGA	10	0.000518697
rs2295359	rs2700982	rs3802826	rs643177	GGGGGGAA	10	0.000780058
rs2451258	rs2700982	rs28998802	rs34394770	GGCGCCCT	10	0.000603026
rs2451258	rs2700982	rs34394770	rs367569	GGCGCTCC	10	0.000478292
rs2451258	rs2700982	rs27043	rs3762999	GACGGGGG	10	0.000613984
rs2451258	rs2700982	rs30376	rs3762999	GACGCCGG	10	0.000621854
rs2451258	rs2700982	rs34394770	rs545979	GGCGCTCC	10	0.000587001
rs2451258	rs2700982	rs6590334	rs6672420	GGCGCCAT	10	0.000401273
rs2451258	rs2700982	rs34394770	rs9988642	GGCGCTTT	10	0.000624008
rs2451258	rs2700982	rs27043	rs999556	GACGGGAA	10	0.000648616
rs2451258	rs2700982	rs30376	rs999556	GACGCCAA	10	0.00065693
rs11795343	rs27043	rs3751385	rs582757	CTGGTCGG	10	0.000308605
rs11795343	rs27043	rs3751385	rs643177	CTGGTCAA	10	0.000280637
rs13431841	rs27043	rs495337	rs9304742	AAGGTCCT	10	0.000625498
rs13431841	rs27043	rs4561177	rs999556	AAGGGGAG	10	0.000404266
rs2233278	rs27043	rs6672420	rs6677595	GGAGATCT	10	0.000622463
rs2233278	rs27043	rs3212227	rs7552167	GGAACAGG	10	0.000433808
rs2233278	rs27043	rs7552167	rs758739	GGAAGGCC	10	0.000455874
rs2233278	rs27043	rs7552167	rs9504361	GGAAGGAA	10	0.000506288
rs2451258	rs27043	rs3762999	rs4921493	GAGGGGCT	10	0.00076883
rs2451258	rs27043	rs4921493	rs999556	GAGGCTAA	10	0.000812196
rs2700982	rs27043	rs3762999	rs582757	GGGGGAGG	10	0.000345848
rs2700982	rs27043	rs3799296	rs6677595	CCGGAATT	10	0.000464939
rs2700982	rs27043	rs582757	rs999556	GGGGGGAG	10	0.000351174
rs1020760	rs280519	rs643177	rs999556	GCAGAAAG	10	0.00055955
rs10794648	rs280519	rs367569	rs582757	CCAATTGA	10	0.00020169
rs10979182	rs280519	rs9504361	rs9533962	AAAAGGTT	10	0.000727491
rs11795343	rs280519	rs582757	rs999556	CTAGGGAG	10	0.000436864
rs11795343	rs280519	rs643177	rs999556	CTAGAAAG	10	0.000397271
rs13431841	rs280519	rs34394770	rs6677595	AAAATTCT	10	0.000739405
rs151823	rs280519	rs4921493	rs643177	AAAGTTAA	10	0.000321841
rs1609798	rs280519	rs3762999	rs643177	TCAGGAAA	10	0.000504191
rs1609798	rs280519	rs545979	rs6590334	TTGGTCTC	10	0.0006096
rs1609798	rs280519	rs3762999	rs9533962	TTGGGGCC	10	0.000374481
rs1609798	rs280519	rs643177	rs999556	TCAGAAAG	10	0.000511955
rs2233278	rs280519	rs3802826	rs6590334	GGGGGGCC	10	0.000544786
rs2233278	rs280519	rs3799296	rs7552167	GGGGATGG	10	0.000453033
rs2233278	rs280519	rs6590334	rs7552167	GGGGCCGG	10	0.000624072
rs2233278	rs280519	rs758739	rs842625	GGGGCCGG	10	0.000627324
rs2233278	rs280519	rs582757	rs892085	GGGGAATC	10	0.000591575
rs2233278	rs280519	rs643177	rs892085	GGGGGGTC	10	0.000594152
rs2233278	rs280519	rs7552167	rs892085	GGGGGGTC	10	0.000398001
rs2233278	rs280519	rs367569	rs9304742	GGGGCCCT	10	0.000579645
rs2233278	rs280519	rs545979	rs9304742	GGGGCCCT	10	0.00071139
rs2233278	rs280519	rs582757	rs9304742	GGGGAACT	10	0.000650737
rs2233278	rs280519	rs643177	rs9304742	GGGGGGCT	10	0.000653572
rs2233278	rs280519	rs9304742	rs9504361	GGAGTTGA	10	0.000506362
rs2233278	rs280519	rs7552167	rs9533962	GGGGGGCT	10	0.000476899
rs2295359	rs280519	rs4561177	rs999556	AGAAAAAA	10	0.000791006
rs1020760	rs2853694	rs4561177	rs9304742	GGCCAACC	10	0.000314188
rs1250544	rs2853694	rs3802826	rs545979	TTCAAATC	10	0.000470707
rs1250544	rs2853694	rs4561177	rs7552167	CCCCAGAA	10	0.000697513
rs1250544	rs2853694	rs6672420	rs999556	CCAAAAAA	10	0.000472126
rs1250546	rs2853694	rs3802826	rs545979	CCCAAATC	10	0.000484645
rs1250546	rs2853694	rs6672420	rs999556	TTAAAAAA	10	0.000459501
rs151823	rs2853694	rs4921493	rs62149416	CACCTTCT	10	0.000773318
rs151823	rs2853694	rs28998802	rs9504361	CCCCTCAA	10	0.000500296
rs1609798	rs2853694	rs6672420	rs842625	CCCCAAAG	10	0.000841976
rs2233278	rs2853694	rs367569	rs758739	GGCATCCC	10	0.000317076
rs2295359	rs2853694	rs3751385	rs62149416	AAAATCCT	10	0.000880207
rs2451258	rs2853694	rs34394770	rs7552167	GGAACTGG	10	0.000439946
rs2451258	rs2853694	rs3762999	rs9533962	GAAAGGTT	10	0.000837208
rs2451258	rs2853694	rs34394770	rs963986	GGAACTGG	10	0.000355059
rs2700982	rs2853694	rs582757	rs7007032	CCCCGATT	10	0.000451133
rs2700982	rs2853694	rs9533962	rs999556	GGCCCCAA	10	0.000742104
rs280519	rs2853694	rs62149416	rs6590334	AGCCCTTC	10	0.000554224
rs10088247	rs28998802	rs3799296	rs62149416	CCTCTTTT	10	0.000404634
rs10088247	rs28998802	rs62149416	rs758739	TTTCCTCC	10	0.000391624
rs10088247	rs28998802	rs62149416	rs9304742	CCTCTTTT	10	0.000419489
rs10088247	rs28998802	rs3799296	rs9988642	CCTCTTTT	10	0.000418547
rs1020760	rs28998802	rs34394770	rs3799296	GCTCCTAA	10	0.000814404
rs1020760	rs28998802	rs3802826	rs545979	GGTCAACC	10	0.000445164
rs1020760	rs28998802	rs3802826	rs62149416	GGTCAATT	10	0.000457497
rs1250544	rs28998802	rs3212227	rs582757	CCTCCAGA	10	0.000543594
rs13431841	rs28998802	rs34394770	rs3802826	AACCTTAA	10	0.000456712
rs1609798	rs28998802	rs34394770	rs3799296	TCTCCTAA	10	0.000745132
rs2233278	rs28998802	rs3212227	rs643177	GCTCCAAG	10	0.000296312
rs2233278	rs28998802	rs3751385	rs643177	GCTCTCAG	10	0.000308813
rs2233278	rs28998802	rs514315	rs643177	GCTCTTAG	10	0.000343631
rs2233278	rs28998802	rs643177	rs6590334	GCTCAGCC	10	0.000394928
rs27043	rs28998802	rs643177	rs9533962	GGTCAGCT	10	0.000545431
rs11795343	rs30376	rs3751385	rs582757	CTCCTCGG	10	0.000312561
rs11795343	rs30376	rs3751385	rs643177	CTCCTCAA	10	0.000284234
rs13431841	rs30376	rs495337	rs9304742	AACCTCCT	10	0.000633516
rs13431841	rs30376	rs4561177	rs999556	AACCGGAG	10	0.000409448
rs2233278	rs30376	rs6672420	rs6677595	GGTCATCT	10	0.00061952
rs2233278	rs30376	rs3212227	rs7552167	GGTTCAGG	10	0.000432468
rs2233278	rs30376	rs7552167	rs758739	GGTTGGCC	10	0.000454466
rs2233278	rs30376	rs7552167	rs9504361	GGTTGGAA	10	0.000504725
rs2295359	rs30376	rs582757	rs7552167	AATCGAAA	10	0.000436589
rs2451258	rs30376	rs3762999	rs4921493	GACCGGCT	10	0.000778685
rs2451258	rs30376	rs4921493	rs999556	GACCCTAA	10	0.000822607
rs2700982	rs30376	rs3762999	rs582757	GGCCGAGG	10	0.000350282
rs2700982	rs30376	rs582757	rs999556	GGCCGGAG	10	0.000355676
rs28998802	rs30376	rs643177	rs9533962	TCCCAGCT	10	0.000552422
rs10088247	rs3212227	rs6590334	rs9533962	CTCCTTCC	10	0.000440267
rs11795343	rs3212227	rs842625	rs892085	TTCAAATT	10	0.000602053
rs1609798	rs3212227	rs514315	rs6672420	TCAACCAA	10	0.000725575
rs2233278	rs3212227	rs6672420	rs758739	GGAAATCC	10	0.000415359
rs2233278	rs3212227	rs495337	rs963986	GCAATTCC	10	0.000573653
rs2295359	rs3212227	rs582757	rs6590334	GGCAGATT	10	0.000933165
rs2295359	rs3212227	rs545979	rs7007032	AGCATCCC	10	0.000384358
rs2451258	rs3212227	rs34394770	rs3751385	GGCACTTC	10	0.000421818
rs10088247	rs34394770	rs3799296	rs4561177	CCCCTTAG	10	0.000425812
rs10088247	rs34394770	rs3802826	rs9304742	CCTTAGCC	10	0.000780986
rs11795343	rs34394770	rs6672420	rs9504361	CCCCATGA	10	0.000611698
rs13431841	rs34394770	rs3802826	rs62149416	AATTAATT	10	0.000456892
rs13431841	rs34394770	rs3802826	rs892085	GGCCAATT	10	0.00039481
rs13431841	rs34394770	rs3802826	rs9988642	AATTAATT	10	0.000472603
rs2243750	rs34394770	rs7007032	rs999556	TTTTCCAA	10	0.000372658
rs2295359	rs34394770	rs367569	rs892085	AACCTCCC	10	0.000882466
rs2295359	rs34394770	rs582757	rs9304742	GGTTGGTT	10	0.000650944
rs2295359	rs34394770	rs62149416	rs963986	AACTCTGG	10	0.000726609
rs2451258	rs34394770	rs6590334	rs9504361	GGCTCCAA	10	0.000629575
rs2853694	rs34394770	rs62149416	rs6590334	CCTTCTTC	10	0.000582435
rs10088247	rs367569	rs3751385	rs6677595	CCTCCCTT	10	0.000582008
rs10852936	rs367569	rs7552167	rs963986	TCTCAACC	10	0.000469227
rs2243750	rs367569	rs7007032	rs999556	TTCCCCAA	10	0.000542935
rs2853694	rs367569	rs545979	rs9504361	CCCCTCGG	10	0.000245923
rs10088247	rs3751385	rs545979	rs582757	CCCCTCAA	10	0.000410525
rs10088247	rs3751385	rs3762999	rs6677595	CTTTGGCC	10	0.000622614
rs10088247	rs3751385	rs6677595	rs999556	CTTTCCAA	10	0.000657733
rs11795343	rs3751385	rs643177	rs7007032	CTTCAATT	10	0.000755482
rs2233278	rs3751385	rs4561177	rs545979	GGCCAACC	10	0.000215618
rs2233278	rs3751385	rs4561177	rs6590334	GGTTAGCC	10	0.000440521
rs2233278	rs3751385	rs514315	rs6677595	GGTCTTCT	10	0.000885556
rs2233278	rs3751385	rs6677595	rs7552167	GGTCCTAG	10	0.000571449
rs2233278	rs3751385	rs6677595	rs9504361	GGTCCTGA	10	0.00059228
rs2243750	rs3751385	rs892085	rs999556	CCTTCCAA	10	0.000633408
rs2288831	rs3751385	rs7007032	rs963986	CTCCCCCC	10	0.000366986
rs2295359	rs3751385	rs514315	rs892085	AATTCCTC	10	0.00063987
rs2451258	rs3751385	rs892085	rs999556	GGTCCCGG	10	0.000618522
rs2853694	rs3751385	rs3762999	rs758739	CATTGGGG	10	0.00041835
rs28998802	rs3751385	rs842625	rs9533962	TCTTAGCT	10	0.00090869
rs3212227	rs3751385	rs7007032	rs963986	CACCCCCC	10	0.000363766
rs367569	rs3751385	rs7007032	rs758739	TCCCCCGC	10	0.000687223
rs10088247	rs3762999	rs6677595	rs892085	CTGGCTTT	10	0.000740268
rs10088247	rs3762999	rs892085	rs9304742	CTGGTTCT	10	0.000690438
rs10088247	rs3762999	rs643177	rs9504361	TTGAAAGA	10	0.000550289
rs10794648	rs3762999	rs6590334	rs9304742	TCGGTTTT	10	0.00032454
rs11795343	rs3762999	rs495337	rs6590334	TTGGTCTT	10	0.000459192
rs11795343	rs3762999	rs62149416	rs842625	TTGGCTAG	10	0.000240303
rs1609798	rs3762999	rs4921493	rs643177	TCGATTAA	10	0.000431761
rs2288831	rs3762999	rs4921493	rs495337	TTGGCCTC	10	0.000812219
rs2288831	rs3762999	rs4921493	rs6590334	TTGGCCTC	10	0.000561912
rs2288831	rs3762999	rs4921493	rs6677595	TTGGCCTT	10	0.000586732
rs2288831	rs3762999	rs643177	rs7007032	TTGAAGCC	10	0.000412176
rs2288831	rs3762999	rs4921493	rs892085	TTGGCCTC	10	0.000738895
rs2295359	rs3762999	rs892085	rs9533962	AAGGTCCC	10	0.000549708
rs2700982	rs3762999	rs4921493	rs892085	CCGGCTCC	10	0.000555389
rs27043	rs3762999	rs4561177	rs9533962	AAGGAATT	10	0.000464361
rs280519	rs3762999	rs545979	rs963986	AGGGTCCG	10	0.000658686
rs30376	rs3762999	rs4561177	rs9533962	TTGGAATT	10	0.000462927
rs3212227	rs3762999	rs4921493	rs495337	AAGGCCTC	10	0.000834656
rs3212227	rs3762999	rs643177	rs7007032	AAGAAGCC	10	0.000423562
rs3212227	rs3762999	rs4921493	rs892085	AAGGCCTC	10	0.000759306
rs34394770	rs3762999	rs3802826	rs7552167	CTGGAAAG	10	0.000551285
rs10088247	rs3799296	rs3802826	rs9304742	CCTTAGCC	10	0.000609624
rs1020760	rs3799296	rs3802826	rs545979	GGAAAGTC	10	0.000550542
rs13431841	rs3799296	rs6672420	rs842625	AATTTTAG	10	0.000628523
rs1609798	rs3799296	rs3802826	rs7007032	TTATAGCC	10	0.000704906
rs2233278	rs3799296	rs545979	rs7007032	CCATTCCC	10	0.000690882
rs2295359	rs3799296	rs3802826	rs758739	AAAAAACC	10	0.000511577
rs367569	rs3799296	rs4561177	rs9533962	TTATAGTT	10	0.000909028
rs3751385	rs3799296	rs4561177	rs6590334	TTATAATT	10	0.000481285
rs3762999	rs3799296	rs4921493	rs582757	GAATTTGG	10	0.000486178
rs3762999	rs3799296	rs4921493	rs643177	GAATTTAA	10	0.000442116
rs13431841	rs3802826	rs4561177	rs6672420	AGAAAGAA	10	0.000643806
rs151823	rs3802826	rs758739	rs999556	AAAACCAA	10	0.000487971
rs2288831	rs3802826	rs4921493	rs892085	CCAACTTT	10	0.000638485
rs280519	rs3802826	rs545979	rs963986	GGAATCCG	10	0.000505278
rs28998802	rs3802826	rs545979	rs963986	TCAGTCCG	10	0.000373479
rs34394770	rs3802826	rs582757	rs892085	CCAAAATT	10	0.000444044
rs34394770	rs3802826	rs643177	rs892085	CCAAGGTT	10	0.000445978
rs34394770	rs3802826	rs7552167	rs999556	CTAAAGAA	10	0.000582381
rs3751385	rs3802826	rs545979	rs999556	CCAGTCAA	10	0.000361194
rs3762999	rs3802826	rs4561177	rs6677595	GGAAAACT	10	0.000248535
rs3762999	rs3802826	rs7552167	rs9304742	GGAGAACT	10	0.000548316
rs10852936	rs4561177	rs7007032	rs9304742	TCGGCCCC	10	0.000508032
rs11795343	rs4561177	rs582757	rs842625	CTGGGGGG	10	0.000687557
rs2853694	rs4561177	rs6590334	rs6672420	CCAATTTT	10	0.000250587
rs3751385	rs4561177	rs758739	rs999556	TTGGGGAA	10	0.000374078
rs3802826	rs4561177	rs7007032	rs9304742	AGGGCCCC	10	0.000541973
rs1020760	rs4921493	rs643177	rs9304742	GCTTAATT	10	0.000574232
rs10794648	rs4921493	rs643177	rs9304742	TCTTAATT	10	0.000505217
rs10852936	rs4921493	rs7007032	rs9504361	TTTTCCGA	10	0.000343261
rs1609798	rs4921493	rs495337	rs643177	TCTTTCAA	10	0.000563236
rs1609798	rs4921493	rs643177	rs9304742	TCTTAATT	10	0.000525389
rs1609798	rs4921493	rs643177	rs999556	TCTTAAAG	10	0.00043841
rs2288831	rs4921493	rs6677595	rs999556	TTCCTTAA	10	0.000619827
rs2451258	rs4921493	rs892085	rs9533962	GGTTTCCT	10	0.000372768
rs3212227	rs4921493	rs495337	rs999556	AACCTCAA	10	0.000881735
rs3212227	rs4921493	rs6677595	rs999556	AACCTTAA	10	0.000636949
rs3212227	rs4921493	rs892085	rs999556	AACCTCAA	10	0.000802135
rs3802826	rs4921493	rs514315	rs7007032	AGCTCCCC	10	0.000336325
rs2295359	rs495337	rs545979	rs643177	AACCTCAG	10	0.000363873
rs2295359	rs495337	rs62149416	rs9304742	AACCCTCT	10	0.00072165
rs4921493	rs495337	rs6590334	rs999556	TTTCTTAA	10	0.000355016
rs1250544	rs514315	rs545979	rs6672420	CCCCTCTT	10	0.000457201
rs3212227	rs514315	rs6590334	rs9304742	CACCTTTT	10	0.000424743
rs4561177	rs514315	rs9304742	rs999556	AGCCCTAA	10	0.000717313
rs4921493	rs514315	rs582757	rs9304742	TTCTGGTT	10	0.000467934
rs4921493	rs514315	rs643177	rs9304742	TTCTAATT	10	0.000425526
rs4921493	rs514315	rs582757	rs9504361	TTCTGGGA	10	0.000416427
rs495337	rs514315	rs6590334	rs999556	TCTTTTAA	10	0.000469118
rs1020760	rs545979	rs62149416	rs999556	GGTCTTAA	10	0.000577124
rs10852936	rs545979	rs643177	rs6672420	TTTCAGTT	10	0.000296886
rs1609798	rs545979	rs7007032	rs9533962	TTTCCTTT	10	0.000621451
rs280519	rs545979	rs963986	rs999556	AGTCCGAA	10	0.00069584
rs28998802	rs545979	rs582757	rs6677595	CCTTAACT	10	0.000241476
rs28998802	rs545979	rs643177	rs6677595	CCTTGGCT	10	0.000242528
rs28998802	rs545979	rs62149416	rs9304742	CCTTTTTT	10	0.000235866
rs28998802	rs545979	rs9304742	rs9988642	CCTTTTTT	10	0.000243977
rs3751385	rs545979	rs582757	rs9533962	CCTCGATT	10	0.00058838
rs3751385	rs545979	rs6590334	rs999556	CCTCTCAA	10	0.000270607
rs1250544	rs582757	rs62149416	rs6590334	CCGACTCC	10	0.000711437
rs1250546	rs582757	rs62149416	rs6590334	TTGACTCC	10	0.000692412
rs2233278	rs582757	rs62149416	rs9304742	GCGACTTT	10	0.000259683
rs3751385	rs582757	rs6677595	rs842625	TCGACTAA	10	0.000715341
rs545979	rs582757	rs62149416	rs6677595	TTAATTCT	10	0.000241571
rs545979	rs582757	rs643177	rs6677595	TTAAGGCT	10	0.000215955
rs545979	rs582757	rs6677595	rs9988642	TTAACTTT	10	0.000249878
rs10979182	rs62149416	rs643177	rs892085	AACTAGTC	10	0.000391566
rs3751385	rs62149416	rs643177	rs6672420	TTCTAGAT	10	0.000385613
rs545979	rs62149416	rs643177	rs6677595	TTTTGGCT	10	0.000242624
rs545979	rs62149416	rs6677595	rs7007032	TCCTCTTT	10	0.000647587
rs545979	rs62149416	rs9304742	rs9988642	TTTTTTTT	10	0.000244073
rs10979182	rs643177	rs6590334	rs892085	GGAGTTTC	10	0.000504337
rs3751385	rs643177	rs6672420	rs999556	TCAATTAG	10	0.000589015
rs3799296	rs643177	rs963986	rs999556	ATAACGAG	10	0.00045777
rs4921493	rs643177	rs9504361	rs999556	TTAAGAAG	10	0.000359884
rs545979	rs643177	rs6677595	rs9988642	TTGGCTTT	10	0.000250967
rs62149416	rs643177	rs6590334	rs9533962	CTAGTCCT	10	0.000685278
rs10794648	rs6590334	rs9304742	rs999556	TCTTTTAA	10	0.000342846
rs11795343	rs6590334	rs758739	rs999556	CTTTCCAA	10	0.000333583
rs151823	rs6590334	rs7007032	rs7552167	AATTCTAG	10	0.000914137
rs2243750	rs6590334	rs7007032	rs9304742	CTTCCCCC	10	0.000461655
rs2243750	rs6590334	rs842625	rs999556	TTTTGGAA	10	0.000616379
rs4561177	rs6590334	rs7552167	rs842625	AATTGGAG	10	0.000639878
rs1609798	rs6672420	rs7007032	rs842625	TTTTCCAG	10	0.000445458
rs545979	rs6677595	rs842625	rs892085	CCTTAATT	10	0.000652575
rs10852936	rs7007032	rs892085	rs9533962	TTCTTTCC	10	0.000501416
rs10979182	rs7007032	rs842625	rs9533962	AACCAGCC	10	0.00033907
rs10979182	rs7007032	rs842625	rs963986	AACCAGCG	10	0.000653309
rs11795343	rs7007032	rs9533962	rs963986	CTCCCTCC	10	0.000492316
rs2233278	rs7007032	rs842625	rs9304742	GGCTGGCT	10	0.00065023
rs34394770	rs7007032	rs758739	rs999556	TTCCCCAA	10	0.00041562
rs367569	rs7007032	rs758739	rs999556	CCCCCCAA	10	0.000605527
rs28998802	rs758739	rs892085	rs963986	TCCCTTGG	10	0.000800015
rs643177	rs758739	rs9504361	rs999556	AGGCGGAG	10	0.000965152
rs6677595	rs842625	rs892085	rs9988642	TTAATTTT	10	0.000693715
rs10088247	rs892085	rs9304742	rs999556	CTTTCTAA	10	0.000729383
rs10088247	rs1020760	rs3212227	rs3799296	CCCCCCTT	9	0.000709659
rs10088247	rs1020760	rs3751385	rs545979	CCGCCCTC	9	0.000240666
rs10088247	rs1020760	rs280519	rs643177	CCGGAGAG	9	0.000364577
rs10088247	rs1020760	rs3799296	rs6672420	CCCCAAAT	9	0.000429546
rs10088247	rs1020760	rs2233278	rs7552167	CTCCGGGG	9	0.000341842
rs10088247	rs1020760	rs3751385	rs892085	CCGGCCCC	9	0.000735232
rs10088247	rs10794648	rs2233278	rs280519	TTCCGGGG	9	0.000492943
rs10088247	rs10794648	rs10979182	rs3762999	CTTTAAGG	9	0.000366355
rs10088247	rs10794648	rs2233278	rs6672420	CTCCGGTT	9	0.000447035
rs1020760	rs10794648	rs2233278	rs2243750	CCCCGGCT	9	0.000373087
rs1020760	rs10794648	rs2233278	rs280519	GCCCGGGG	9	0.000373595
rs1020760	rs10794648	rs11795343	rs367569	GGCCCTTT	9	0.000430904
rs1020760	rs10794648	rs2233278	rs367569	GCCCGGTC	9	0.000311068
rs1020760	rs10794648	rs2295359	rs367569	GGCCAGTT	9	0.000555557
rs1020760	rs10794648	rs2233278	rs3751385	CCCCGGCC	9	0.000233222
rs1020760	rs10794648	rs28998802	rs3799296	GGCCTCAA	9	0.000336431
rs1020760	rs10794648	rs2233278	rs6672420	CCCCGGAT	9	0.000344403
rs10088247	rs10852936	rs2295359	rs545979	CCCCAGTC	9	0.000434787
rs10088247	rs10852936	rs151823	rs892085	CTTTCCTT	9	0.000538983
rs10088247	rs10852936	rs643177	rs9504361	TTTCAAGA	9	0.000621367
rs10088247	rs10852936	rs892085	rs9533962	CTTTTTCC	9	0.000497542
rs10088247	rs10852936	rs2700982	rs963986	CCTTCGGG	9	0.000377316
rs1020760	rs10852936	rs2233278	rs892085	CCCCGGTC	9	0.000427285
rs10794648	rs10852936	rs2233278	rs27043	TCTCGGAG	9	0.000559964
rs10794648	rs10852936	rs2233278	rs30376	TCTCGGTC	9	0.000557317
rs10794648	rs10852936	rs2233278	rs6590334	TCTCGGCC	9	0.000715824
rs10794648	rs10852936	rs4561177	rs7552167	TTTTAAAG	9	0.000399275
rs10794648	rs10852936	rs582757	rs9504361	TTTTGAAA	9	0.000612226
rs10794648	rs10852936	rs643177	rs9504361	TTTTAGAA	9	0.000597874
rs10088247	rs10979182	rs1250544	rs151823	CCAATTAA	9	0.000371637
rs10088247	rs10979182	rs1250546	rs151823	CCAACCAA	9	0.000382641
rs10088247	rs10979182	rs1250544	rs3212227	CCAATTAA	9	0.000501083
rs10088247	rs10979182	rs1250546	rs3212227	CCAACCAA	9	0.000515921
rs10088247	rs10979182	rs34394770	rs367569	CCAACCCC	9	0.000353637
rs10088247	rs10979182	rs280519	rs3751385	CCGGGGCC	9	0.000584935	CCAAGGCC	8	0.000458337
rs10088247	rs10979182	rs2853694	rs4921493	CCGGCCCT	9	0.000396239
rs10088247	rs10979182	rs2233278	rs892085	CCAACCTT	9	0.000540166
rs10088247	rs10979182	rs2295359	rs892085	CCGGAACC	9	0.000461783
rs10088247	rs10979182	rs3762999	rs892085	CCAAAATT	9	0.00037782
rs10088247	rs10979182	rs842625	rs9304742	CCAAAGTT	9	0.000660914
rs10088247	rs10979182	rs582757	rs9504361	CCAAGAAA	9	0.000489539
rs10088247	rs10979182	rs1250546	rs9533962	CCAATTCT	9	0.000762837
rs10088247	rs10979182	rs582757	rs963986	CCAAGACG	9	0.000375378
rs10088247	rs10979182	rs892085	rs999556	CCAATTGG	9	0.000372623
rs1020760	rs10979182	rs151823	rs2700982	GGAAAACC	9	0.000474903
rs10794648	rs10979182	rs3802826	rs963986	CCAAAACC	9	0.000686314
rs10852936	rs10979182	rs2233278	rs2288831	TCAGGGTT	9	0.00039751
rs10852936	rs10979182	rs1609798	rs28998802	TTAGCCTC	9	0.000531654
rs10852936	rs10979182	rs2233278	rs3212227	TCAGGGAA	9	0.00040849
rs10852936	rs10979182	rs4561177	rs7007032	TCAAAACC	9	0.000332165
rs10852936	rs10979182	rs28998802	rs9504361	TTAGTCAA	9	0.000729005
rs10088247	rs11795343	rs13431841	rs2243750	CCCCGGCT	9	0.000557978
rs10088247	rs11795343	rs367569	rs3751385	CCCTTCCC	9	0.000632238
rs10088247	rs11795343	rs514315	rs6672420	CCCTCCAT	9	0.000256522
rs1020760	rs11795343	rs4561177	rs582757	GCCTGGGG	9	0.000469928
rs1020760	rs11795343	rs2233278	rs7007032	CCTTGGCT	9	0.000348579
rs10794648	rs11795343	rs62149416	rs9304742	TTTTCTTT	9	0.000915705
rs10852936	rs11795343	rs2233278	rs2288831	TCCTGGTT	9	0.000279914
rs10852936	rs11795343	rs2451258	rs27043	TCCTGGAG	9	0.000303334
rs10852936	rs11795343	rs2451258	rs30376	TCCTGGTC	9	0.0003019
rs10852936	rs11795343	rs2233278	rs3212227	TCCTGGAA	9	0.000287646
rs10852936	rs11795343	rs2233278	rs9304742	TCCTGGTT	9	0.000377741
rs10979182	rs11795343	rs13431841	rs2243750	AACTAACT	9	0.000405931
rs10979182	rs11795343	rs2233278	rs3212227	AGCTGGAA	9	0.00037033
rs10979182	rs11795343	rs2233278	rs3751385	AGCTGGTC	9	0.00058153
rs10088247	rs1250544	rs1609798	rs2288831	CCCCTTTT	9	0.000283702
rs10088247	rs1250544	rs1609798	rs3212227	CCCCTTAA	9	0.000291539
rs10088247	rs1250544	rs367569	rs3751385	CCTTTCCC	9	0.000423664
rs10088247	rs1250544	rs2295359	rs495337	CCCCAGTT	9	0.0004539
rs10088247	rs1250544	rs3762999	rs6672420	CCTCGGTT	9	0.000407808
rs10088247	rs1250544	rs6672420	rs999556	CCTCTTAA	9	0.000430811
rs1020760	rs1250544	rs13431841	rs151823	GGTCAAAA	9	0.000283273
rs1020760	rs1250544	rs13431841	rs2700982	GCTTAAGG	9	0.000859755
rs1020760	rs1250544	rs9304742	rs9504361	GGCCCCGG	9	0.000280189
rs10794648	rs1250544	rs2233278	rs280519	CCTCGGGG	9	0.000382203
rs10794648	rs1250544	rs4921493	rs7007032	CCCCCCCC	9	0.000349428
rs10852936	rs1250544	rs367569	rs3802826	TTTTTCAA	9	0.000286466
rs10852936	rs1250544	rs2700982	rs545979	TTCCGGTC	9	0.000623823
rs10852936	rs1250544	rs2233278	rs6590334	CCCCGGCC	9	0.000531266
rs11795343	rs1250544	rs13431841	rs2233278	TTCCAAGC	9	0.000237916
rs11795343	rs1250544	rs2295359	rs3802826	CTTTAAAA	9	0.000729503
rs11795343	rs1250544	rs34394770	rs3802826	CTCCCCAA	9	0.000462426
rs11795343	rs1250544	rs2853694	rs999556	CTCCCCAA	9	0.000490691
rs10088247	rs1250546	rs1609798	rs2288831	CCTTTTTT	9	0.000276116
rs10088247	rs1250546	rs1609798	rs3212227	CCTTTTAA	9	0.000283743
rs10088247	rs1250546	rs367569	rs3751385	CCCCTCCC	9	0.00043621
rs10088247	rs1250546	rs2295359	rs495337	CCTTAGTT	9	0.000441762
rs10088247	rs1250546	rs3762999	rs6672420	CCCTGGTT	9	0.000407362
rs10088247	rs1250546	rs6672420	rs999556	CCCTTTAA	9	0.000430339
rs1020760	rs1250546	rs13431841	rs151823	GGCTAAAA	9	0.000282963
rs1020760	rs1250546	rs9304742	rs9504361	GGTTCCGG	9	0.000272696
rs10794648	rs1250546	rs2233278	rs280519	CCCTGGGG	9	0.000381785
rs10794648	rs1250546	rs4921493	rs7007032	CCTTCCCC	9	0.000340084
rs10794648	rs1250546	rs3799296	rs758739	TTTTTTGG	9	0.000886908
rs10852936	rs1250546	rs367569	rs3802826	TTCCTCAA	9	0.000294949
rs11795343	rs1250546	rs13431841	rs2233278	TTTTAAGC	9	0.000231553
rs11795343	rs1250546	rs2853694	rs999556	CTTTCCAA	9	0.000477569
rs10088247	rs13431841	rs151823	rs2233278	TTAAAAGC	9	0.000265717
rs10088247	rs13431841	rs151823	rs3751385	TTAAAATT	9	0.00043218
rs10088247	rs13431841	rs3762999	rs514315	CCGGGACC	9	0.000481681
rs10088247	rs13431841	rs28998802	rs9304742	CCGGTCTT	9	0.00033198
rs1020760	rs13431841	rs2288831	rs280519	GCAACTAA	9	0.000713491
rs1020760	rs13431841	rs4561177	rs643177	GCGGAAAA	9	0.000326445	GGAAGGAG	8	0.000112729
rs1020760	rs13431841	rs1609798	rs7007032	GGAATTTT	9	0.000187149
rs10794648	rs13431841	rs2233278	rs2288831	TCAAGCCT	9	0.000363137
rs10794648	rs13431841	rs3802826	rs545979	TCAGAATC	9	0.000434087
rs10852936	rs13431841	rs34394770	rs3802826	CCAATTAA	9	0.000251403
rs10852936	rs13431841	rs27043	rs4921493	TCAAGGCT	9	0.000546074
rs10852936	rs13431841	rs30376	rs4921493	TCAACCCT	9	0.000553073
rs10852936	rs13431841	rs2295359	rs7552167	TCAGAAAA	9	0.000570187
rs10979182	rs13431841	rs2853694	rs3802826	AAAGCCAA	9	0.000372428
rs10979182	rs13431841	rs1609798	rs963986	AAAATCCG	9	0.000530362
rs11795343	rs13431841	rs151823	rs582757	CTGGAAGG	9	0.000451881
rs11795343	rs13431841	rs151823	rs643177	CTGGAAAA	9	0.000410927
rs1250544	rs13431841	rs2243750	rs3751385	TCAATTTT	9	0.000641433
rs1250544	rs13431841	rs2233278	rs582757	CCAAGCAA	9	0.000349495
rs1250544	rs13431841	rs2233278	rs6590334	CCAAGCCC	9	0.000264427
rs1250544	rs13431841	rs2233278	rs6677595	CCAAGCCT	9	0.000198891
rs1250546	rs13431841	rs2243750	rs3751385	CTAATTTT	9	0.000640731
rs1250546	rs13431841	rs3762999	rs4561177	TTAAGAGG	9	0.000384108
rs1250546	rs13431841	rs2233278	rs582757	TTAAGCAA	9	0.000340149
rs1250546	rs13431841	rs2233278	rs6590334	TTAAGCCC	9	0.000257356
rs1250546	rs13431841	rs2233278	rs6677595	TTAAGCCT	9	0.000193573
rs10088247	rs151823	rs367569	rs3802826	CCAATCAG	9	0.00066369
rs1020760	rs151823	rs2233278	rs4561177	GCCAGGAA	9	0.000220709
rs10794648	rs151823	rs2233278	rs2853694	CCCCGGCA	9	0.000308855
rs10852936	rs151823	rs2295359	rs3799296	TTAAAATT	9	0.000835871
rs10852936	rs151823	rs2233278	rs643177	TTCCGCAG	9	0.000321123
rs10852936	rs151823	rs7007032	rs892085	TTCCCTTT	9	0.00054318
rs10979182	rs151823	rs9533962	rs999556	AACCTTAA	9	0.000785655
rs11795343	rs151823	rs582757	rs842625	CTAAGGGG	9	0.000435928
rs11795343	rs151823	rs643177	rs842625	CTAAAAGG	9	0.000396421
rs1250544	rs151823	rs4921493	rs643177	TCAATTAA	9	0.000331782
rs1250546	rs151823	rs4921493	rs643177	CTAATTAA	9	0.000331419
rs13431841	rs151823	rs2233278	rs2243750	AAAAGCCT	9	0.000172128
rs13431841	rs151823	rs2295359	rs34394770	AAAAAGCT	9	0.000544012
rs13431841	rs151823	rs3762999	rs4561177	AAAAGAGG	9	0.000387912
rs13431841	rs151823	rs2288831	rs582757	GGAACTGG	9	0.000621763
rs13431841	rs151823	rs3212227	rs582757	GGAACAGG	9	0.000616306
rs13431841	rs151823	rs1609798	rs643177	GGAATCAA	9	0.000529554
rs13431841	rs151823	rs3799296	rs758739	AAAATTGC	9	0.000485512
rs13431841	rs151823	rs1609798	rs842625	AAAATTGG	9	0.00026628
rs13431841	rs151823	rs2233278	rs892085	AAAAGCCC	9	0.000194707
rs13431841	rs151823	rs3751385	rs892085	AAAATTTC	9	0.000269594
rs13431841	rs151823	rs582757	rs892085	GGAAGGTC	9	0.00052386
rs10088247	rs1609798	rs3799296	rs3802826	TTTTAAAA	9	0.000710581
rs10088247	rs1609798	rs62149416	rs6590334	CTTTCTTC	9	0.000398433
rs10088247	rs1609798	rs2451258	rs9304742	TTCCGGTT	9	0.000495932
rs10852936	rs1609798	rs2288831	rs2451258	TCCCCTGG	9	0.000340719
rs10852936	rs1609798	rs2451258	rs3212227	TCCCGGCA	9	0.000337729
rs10852936	rs1609798	rs2451258	rs34394770	TCCCGGCT	9	0.00027861
rs10852936	rs1609798	rs2243750	rs545979	TTCCTTTC	9	0.00083553
rs10979182	rs1609798	rs3762999	rs4921493	AGTTGGCC	9	0.000354048
rs10979182	rs1609798	rs4921493	rs999556	AGTTCCAA	9	0.000374018
rs11795343	rs1609798	rs4561177	rs582757	CTTCGGGG	9	0.000429956
rs1250544	rs1609798	rs2295359	rs28998802	TTTCAATC	9	0.000435354
rs1250544	rs1609798	rs4921493	rs7007032	CCTTTTCC	9	0.000371136
rs1250546	rs1609798	rs2295359	rs28998802	CCTCAATC	9	0.000448245
rs13431841	rs1609798	rs2451258	rs27043	AATTAAGG	9	0.000319546
rs13431841	rs1609798	rs2451258	rs30376	AATTAACC	9	0.000323642
rs13431841	rs1609798	rs3212227	rs582757	GGTCAAGG	9	0.000785163
rs10088247	rs2233278	rs2295359	rs4921493	CTGGGGTT	9	0.000347696
rs10088247	rs2233278	rs3802826	rs545979	CCCCAGTC	9	0.000639963
rs10088247	rs2233278	rs27043	rs6672420	CTGGAGAT	9	0.000387986
rs10088247	rs2233278	rs28998802	rs6672420	CCCCTCAT	9	0.000348009
rs10088247	rs2233278	rs30376	rs6672420	CTGGTCAT	9	0.000386151
rs10088247	rs2233278	rs4561177	rs7552167	CTGGGGGG	9	0.000420214
rs1020760	rs2233278	rs2295359	rs28998802	GGGCAGTC	9	0.000403874
rs1020760	rs2233278	rs2295359	rs367569	GCGGAGTC	9	0.000321141
rs1020760	rs2233278	rs367569	rs3799296	GCGGTCTT	9	0.000285603
rs1020760	rs2233278	rs28998802	rs4921493	GGGCTCTT	9	0.000374954
rs1020760	rs2233278	rs367569	rs4921493	GCGGTCTT	9	0.000298146
rs1020760	rs2233278	rs367569	rs495337	GCGGTCTC	9	0.000317417
rs1020760	rs2233278	rs3799296	rs495337	CCGGTTTC	9	0.000362592
rs1020760	rs2233278	rs2700982	rs582757	GCGCGGGG	9	0.000275913
rs1020760	rs2233278	rs2700982	rs643177	GCGCGGAA	9	0.000250908
rs1020760	rs2233278	rs367569	rs6590334	GCGGTCCC	9	0.000452783
rs1020760	rs2233278	rs6590334	rs6677595	CCGGCCCT	9	0.000616758
rs1020760	rs2233278	rs280519	rs7552167	GCGGGGGG	9	0.000483553
rs1020760	rs2233278	rs6672420	rs7552167	CCGGATGG	9	0.000445769
rs1020760	rs2233278	rs367569	rs758739	GCGGTCCC	9	0.000357
rs1020760	rs2233278	rs367569	rs9304742	GCGGTCTT	9	0.000296088
rs1020760	rs2233278	rs514315	rs9304742	CCGGCTCT	9	0.000330293
rs1020760	rs2233278	rs7552167	rs9504361	GCGGGGGA	9	0.000693837
rs1020760	rs2233278	rs892085	rs9533962	GCGGCCTT	9	0.000426306
rs10794648	rs2233278	rs2700982	rs27043	CCGGGGAA	9	0.000400728
rs10794648	rs2233278	rs2243750	rs280519	CCGGTTGG	9	0.000340866
rs10794648	rs2233278	rs27043	rs280519	CCGGAGGG	9	0.000377177
rs10794648	rs2233278	rs2700982	rs30376	CCGGGGTT	9	0.000399491
rs10794648	rs2233278	rs280519	rs30376	CCGGGGTC	9	0.000375394
rs10794648	rs2233278	rs2243750	rs4561177	CCGGCTGG	9	0.000458622
rs10794648	rs2233278	rs27043	rs4921493	CCGGAATT	9	0.000294147
rs10794648	rs2233278	rs30376	rs4921493	CCGGTTTT	9	0.000293238
rs10794648	rs2233278	rs280519	rs495337	CCGGGGCC	9	0.000303208
rs10794648	rs2233278	rs280519	rs6590334	CCGGGGCC	9	0.000482161
rs10794648	rs2233278	rs4561177	rs6677595	CCGGGGCT	9	0.000520866
rs10794648	rs2233278	rs4561177	rs758739	CCGGGGGC	9	0.000430132
rs10794648	rs2233278	rs280519	rs892085	CCGGGGTC	9	0.000307497
rs10794648	rs2233278	rs280519	rs9304742	CCGGGGTT	9	0.000315299
rs10794648	rs2233278	rs34394770	rs963986	CCGCCCCC	9	0.000420352
rs10852936	rs2233278	rs2243750	rs367569	CCGGTTTC	9	0.000337547
rs10852936	rs2233278	rs2700982	rs4561177	TCGGGGGG	9	0.000548691
rs10852936	rs2233278	rs2288831	rs6672420	TCGGTTAT	9	0.000311073
rs10852936	rs2233278	rs3212227	rs6672420	TCGGAAAT	9	0.000319666
rs10852936	rs2233278	rs3802826	rs9304742	TTGCAATT	9	0.000315609
rs10852936	rs2233278	rs3751385	rs9504361	TCGGTCGA	9	0.000477825
rs10852936	rs2233278	rs758739	rs9504361	TCGGCCGA	9	0.000481802
rs10979182	rs2233278	rs2243750	rs28998802	AAGCCTTC	9	0.000434244
rs10979182	rs2233278	rs2853694	rs28998802	AAGCCATC	9	0.000451233
rs10979182	rs2233278	rs28998802	rs3751385	AAGCTCTC	9	0.000512712
rs10979182	rs2233278	rs2853694	rs4921493	GGGCCCCC	9	0.000437822
rs10979182	rs2233278	rs28998802	rs6677595	AAGCTCTT	9	0.000332049
rs10979182	rs2233278	rs28998802	rs7007032	AAGCTCTT	9	0.000669077
rs10979182	rs2233278	rs280519	rs842625	AGGGGGGG	9	0.000621577
rs10979182	rs2233278	rs582757	rs9533962	GGGGAATT	9	0.000411356
rs10979182	rs2233278	rs643177	rs9533962	GGGGGGTT	9	0.000413148
rs11795343	rs2233278	rs2243750	rs2288831	CTGGTTTT	9	0.000326111
rs11795343	rs2233278	rs2243750	rs2295359	CTGGTTGG	9	0.000438025
rs11795343	rs2233278	rs2288831	rs280519	TTGGCTGG	9	0.000477971
rs11795343	rs2233278	rs2295359	rs280519	TTGGGGAA	9	0.000367405
rs11795343	rs2233278	rs2243750	rs3212227	CTGGTTAA	9	0.000335119
rs11795343	rs2233278	rs2295359	rs3212227	CTGGGGAA	9	0.000308533
rs11795343	rs2233278	rs280519	rs3212227	TTGGGGCA	9	0.000473776
rs11795343	rs2233278	rs27043	rs4561177	TTGGAGAA	9	0.000253701
rs11795343	rs2233278	rs30376	rs4561177	TTGGTCAA	9	0.000252501
rs11795343	rs2233278	rs3762999	rs62149416	TTGCGGCT	9	0.000136123
rs11795343	rs2233278	rs3212227	rs6672420	CTGGAAAT	9	0.000289803
rs11795343	rs2233278	rs2288831	rs758739	CTGGTTCC	9	0.000363707
rs11795343	rs2233278	rs6672420	rs9304742	CTGGATTT	9	0.000380574
rs11795343	rs2233278	rs2451258	rs9533962	CTGGAATT	9	0.000535535
rs1250544	rs2233278	rs2295359	rs28998802	CCGCAGTC	9	0.000526237
rs1250544	rs2233278	rs27043	rs3212227	TCGGAACA	9	0.000386716
rs1250544	rs2233278	rs30376	rs3212227	TCGGTTCA	9	0.000385522
rs1250544	rs2233278	rs3751385	rs4561177	TCGGTTAG	9	0.000349196
rs1250544	rs2233278	rs3762999	rs495337	CCGCGGTT	9	0.00022824
rs1250544	rs2233278	rs9304742	rs9504361	CCGCTTGG	9	0.000733735
rs1250546	rs2233278	rs2295359	rs28998802	TTGCAGTC	9	0.000512164
rs1250546	rs2233278	rs27043	rs3212227	CTGGAACA	9	0.000386293
rs1250546	rs2233278	rs30376	rs3212227	CTGGTTCA	9	0.0003851
rs1250546	rs2233278	rs3751385	rs4561177	CTGGTTAG	9	0.000348814
rs1250546	rs2233278	rs3762999	rs495337	TTGCGGTT	9	0.000222136
rs1250546	rs2233278	rs4561177	rs545979	CCGGAACC	9	0.000197679
rs1250546	rs2233278	rs6677595	rs9504361	CTGGCTGA	9	0.000599758
rs1250546	rs2233278	rs9304742	rs9504361	TTGCTTGG	9	0.000714114
rs1250546	rs2233278	rs6590334	rs963986	TTGGCCCG	9	0.000424905
rs13431841	rs2233278	rs2288831	rs27043	AAGCCTGG	9	0.000201916
rs13431841	rs2233278	rs2288831	rs30376	AAGCCTCC	9	0.000204504
rs13431841	rs2233278	rs28998802	rs3802826	AAGCCCAA	9	0.000118539
rs13431841	rs2233278	rs34394770	rs4561177	AGGCCCAA	9	0.000295578
rs13431841	rs2233278	rs34394770	rs7552167	AGGCCCAG	9	0.000796729
rs13431841	rs2233278	rs2243750	rs9304742	AAGCCTCT	9	0.00032696
rs13431841	rs2233278	rs280519	rs9304742	GGGGGGCT	9	0.000578585
rs13431841	rs2233278	rs3751385	rs9304742	AAGCTCCT	9	0.000386042
rs13431841	rs2233278	rs3802826	rs9988642	AAGCAATT	9	0.000122663
rs151823	rs2233278	rs27043	rs545979	CACCAGTT	9	0.000133297
rs151823	rs2233278	rs30376	rs545979	CACCTCTT	9	0.000132667
rs151823	rs2233278	rs2288831	rs7007032	CCGGCTCT	9	0.000233627
rs151823	rs2233278	rs3212227	rs7007032	CCGGCACT	9	0.000231577
rs151823	rs2233278	rs367569	rs758739	CAGGTCCC	9	0.000364098
rs151823	rs2233278	rs2295359	rs9504361	CAGGAGGA	9	0.000564425
rs1609798	rs2233278	rs2451258	rs7552167	TCGCGAAA	9	0.000471826
rs1609798	rs2233278	rs34394770	rs9304742	TCGGCTTT	9	0.000496532
rs1609798	rs2233278	rs367569	rs9504361	TCGGTCAA	9	0.000362756
rs10088247	rs2243750	rs3751385	rs3762999	CTCCTTGG	9	0.000375229
rs10088247	rs2243750	rs4561177	rs495337	CCCTAACC	9	0.000713153
rs10088247	rs2243750	rs3799296	rs7552167	CCCTAAAG	9	0.000551361
rs10088247	rs2243750	rs3751385	rs999556	CTCCTTAA	9	0.000396394
rs10794648	rs2243750	rs34394770	rs7007032	TCCTCCCC	9	0.00039317
rs10852936	rs2243750	rs2288831	rs545979	TTTTCCTC	9	0.000386708
rs10979182	rs2243750	rs28998802	rs6590334	AGTTTCTT	9	0.000270803
rs11795343	rs2243750	rs643177	rs7007032	CCCTGGCC	9	0.000606784
rs11795343	rs2243750	rs6590334	rs7007032	CCCTCCCC	9	0.000457101
rs2233278	rs2243750	rs2700982	rs367569	GGTTGGTC	9	0.000370594
rs2233278	rs2243750	rs2853694	rs367569	GGTTCATC	9	0.0002843
rs2233278	rs2243750	rs2288831	rs6672420	GGTTTTAT	9	0.000362413
rs2233278	rs2243750	rs3212227	rs6672420	GGTTAAAT	9	0.000372424
rs2233278	rs2243750	rs2700982	rs7007032	CCCTCCCC	9	0.000517657
rs2233278	rs2243750	rs280519	rs842625	GGTTGGGG	9	0.000562478
rs2233278	rs2243750	rs495337	rs9504361	GGTTCCGA	9	0.000447693
rs10088247	rs2288831	rs2295359	rs545979	CCCTAGTC	9	0.000402785
rs10088247	rs2288831	rs2295359	rs6677595	CCTTAATT	9	0.000356943
rs10088247	rs2288831	rs3751385	rs963986	CCCTCCCC	9	0.000381205
rs1020760	rs2288831	rs280519	rs842625	GGCTAGAA	9	0.00099677
rs10794648	rs2288831	rs3762999	rs3802826	TCCCGGAA	9	0.000319619
rs10794648	rs2288831	rs6590334	rs6677595	TCCCTTTT	9	0.000952031
rs10794648	rs2288831	rs3802826	rs999556	TCCCAAAA	9	0.000337648
rs10852936	rs2288831	rs2451258	rs34394770	TCCTGGCT	9	0.000330237
rs11795343	rs2288831	rs27043	rs7007032	CTCCGGCC	9	0.000487752
rs11795343	rs2288831	rs30376	rs7007032	CTCCCCCC	9	0.000494004
rs1250544	rs2288831	rs582757	rs62149416	CCCTGACT	9	0.000538512
rs1250546	rs2288831	rs582757	rs62149416	TTCTGACT	9	0.000524111
rs13431841	rs2288831	rs7552167	rs963986	AACTAGCG	9	0.000957518
rs1609798	rs2288831	rs2451258	rs3751385	CCCTGGTC	9	0.00043906
rs2233278	rs2288831	rs28998802	rs582757	GCCTTCGA	9	0.000306111
rs2233278	rs2288831	rs280519	rs6672420	GGCTGGTT	9	0.000426084	GGTTAGAT	8	0.000394187
rs2233278	rs2288831	rs4561177	rs6672420	GGTTAGAT	9	0.000382566
rs2233278	rs2288831	rs6672420	rs6677595	GGTTATCT	9	0.000385585
rs2233278	rs2288831	rs280519	rs892085	GGCTGGTC	9	0.000338793
rs2233278	rs2288831	rs3799296	rs9304742	GGTTTTTT	9	0.000345874
rs2233278	rs2288831	rs6677595	rs9504361	GGTTCTGA	9	0.000367037
rs2233278	rs2288831	rs62149416	rs9533962	GCCCCTCT	9	0.00043794
rs2233278	rs2288831	rs495337	rs963986	GCTTTTCC	9	0.000558233
rs10088247	rs2295359	rs28998802	rs4561177	CCAGTCAG	9	0.000228658
rs10088247	rs2295359	rs2700982	rs545979	CCAGCGTC	9	0.000300677
rs10088247	rs2295359	rs3212227	rs545979	CCAGCATC	9	0.00039925
rs10088247	rs2295359	rs4921493	rs6590334	CCAACTTC	9	0.000499145
rs10088247	rs2295359	rs3212227	rs6677595	CCAAAATT	9	0.000366803
rs10088247	rs2295359	rs3802826	rs9304742	CCAGAGCC	9	0.000685483
rs10088247	rs2295359	rs34394770	rs999556	TTAACCAA	9	0.000293958
rs10794648	rs2295359	rs643177	rs6672420	CCGGAAAT	9	0.000470503
rs10794648	rs2295359	rs4921493	rs9304742	TTAATTCC	9	0.000638198
rs10794648	rs2295359	rs7007032	rs999556	TTAGCCAG	9	0.000515626
rs11795343	rs2295359	rs27043	rs280519	CCAAGGAG	9	0.000805803
rs11795343	rs2295359	rs280519	rs30376	CCAAAGCC	9	0.000816132
rs11795343	rs2295359	rs3799296	rs582757	CTAGATGG	9	0.000536077
rs11795343	rs2295359	rs9304742	rs9533962	CCAACTCC	9	0.000675876
rs1250544	rs2295359	rs2700982	rs34394770	CCAACCCT	9	0.000552601
rs1250544	rs2295359	rs2853694	rs842625	TCAACAAA	9	0.000573225
rs1250546	rs2295359	rs2700982	rs34394770	TTAACCCT	9	0.000537824
rs151823	rs2295359	rs367569	rs582757	AAAGCCGG	9	0.000583669
rs2233278	rs2295359	rs34394770	rs514315	GCAACCCT	9	0.000420073
rs2233278	rs2295359	rs27043	rs842625	GGGGAAGG	9	0.000479777
rs2233278	rs2295359	rs643177	rs9304742	GCAAAGTT	9	0.000869549
rs2233278	rs2295359	rs28998802	rs9533962	GCAGTCTT	9	0.000594395
rs2233278	rs2295359	rs643177	rs9533962	GGGGGGCC	9	0.000521021
rs2288831	rs2295359	rs582757	rs6590334	CTGGGATT	9	0.000941426
rs2288831	rs2295359	rs2451258	rs999556	CTAAGAAA	9	0.000405594
rs2288831	rs2295359	rs514315	rs999556	TTGGCCAA	9	0.000432138
rs10088247	rs2451258	rs2700982	rs34394770	TTGGCGCT	9	0.000415344
rs1020760	rs2451258	rs2700982	rs3751385	GCGGCGTC	9	0.000397678
rs10794648	rs2451258	rs280519	rs514315	CCGGAGTT	9	0.000533935
rs10794648	rs2451258	rs3212227	rs7007032	CCGAAACC	9	0.000555206
rs10852936	rs2451258	rs3212227	rs34394770	TCGGCACT	9	0.000327339
rs10852936	rs2451258	rs34394770	rs367569	TCGGCTCC	9	0.000513639
rs10852936	rs2451258	rs4921493	rs6672420	TCGGCTAT	9	0.000304905
rs11795343	rs2451258	rs2700982	rs514315	CTGGGGTT	9	0.000498787
rs1250544	rs2451258	rs3212227	rs3751385	TCGGCATC	9	0.000540218
rs1250544	rs2451258	rs3762999	rs842625	CCGAGGAG	9	0.000398808
rs1250544	rs2451258	rs2700982	rs9304742	CCGACCTT	9	0.000676636
rs1250544	rs2451258	rs3799296	rs999556	CCGAATAA	9	0.000826023
rs1250546	rs2451258	rs3212227	rs3751385	CTGGCATC	9	0.000539626
rs1250546	rs2451258	rs3762999	rs842625	TTGAGGAG	9	0.000388144
rs1250546	rs2451258	rs2700982	rs9304742	TTGACCTT	9	0.000658542
rs13431841	rs2451258	rs2700982	rs34394770	GGGGCGCT	9	0.000477418
rs13431841	rs2451258	rs34394770	rs3802826	AAAATTAA	9	0.000407845
rs151823	rs2451258	rs27043	rs545979	CAAAAGTT	9	0.00013409
rs151823	rs2451258	rs30376	rs545979	CAAATCTT	9	0.000133456
rs151823	rs2451258	rs4921493	rs999556	AAGACTAA	9	0.000791341
rs1609798	rs2451258	rs2700982	rs3751385	CCGGGGTC	9	0.000520344
rs1609798	rs2451258	rs3212227	rs3751385	CCGGCATC	9	0.000435207
rs1609798	rs2451258	rs7007032	rs9304742	CCGGTTTT	9	0.000494992
rs1609798	rs2451258	rs3751385	rs9504361	CCGGTCAA	9	0.000507921
rs1609798	rs2451258	rs545979	rs999556	TTAATCAA	9	0.000338609
rs2233278	rs2451258	rs27043	rs280519	GGAAAAAG	9	0.000662729
rs2233278	rs2451258	rs280519	rs3802826	GCGAAGAA	9	0.000672364
rs2233278	rs2451258	rs27043	rs62149416	GGGAAGTT	9	0.000412209
rs2233278	rs2451258	rs30376	rs62149416	GGGATCTT	9	0.00041026
rs2233278	rs2451258	rs27043	rs7007032	GGAAAACT	9	0.000407215
rs2233278	rs2451258	rs30376	rs7007032	GGAATTCT	9	0.000405957
rs2233278	rs2451258	rs280519	rs892085	GGAAGGTC	9	0.000593282
rs2233278	rs2451258	rs842625	rs963986	GGAAAGGG	9	0.000609465
rs2243750	rs2451258	rs27043	rs3762999	TTGAGGGG	9	0.00076818
rs2243750	rs2451258	rs30376	rs3762999	TTGACCGG	9	0.000778026
rs2243750	rs2451258	rs2700982	rs7007032	CTAACCCC	9	0.000520736
rs2243750	rs2451258	rs27043	rs999556	TTGAGGAA	9	0.000811509
rs2243750	rs2451258	rs30376	rs999556	TTGACCAA	9	0.000821911
rs2288831	rs2451258	rs2853694	rs34394770	CTGGAACT	9	0.000374498
rs2288831	rs2451258	rs3751385	rs62149416	TTGATCCT	9	0.000718361
rs2295359	rs2451258	rs280519	rs34394770	AGGGAGCT	9	0.000392116
rs2295359	rs2451258	rs3212227	rs999556	AAGACAAA	9	0.000402035
rs2295359	rs2451258	rs514315	rs999556	AAGATTAA	9	0.000466237
rs2295359	rs2451258	rs9504361	rs999556	AAGAAAAA	9	0.000469206
rs10088247	rs2700982	rs34394770	rs495337	CCCGCCCC	9	0.000321429
rs10088247	rs2700982	rs34394770	rs7552167	CCCGCCGG	9	0.000454512
rs10088247	rs2700982	rs3762999	rs9304742	CCGGGGTT	9	0.00037627
rs10088247	rs2700982	rs9304742	rs999556	CCGGTTAA	9	0.000397494
rs10794648	rs2700982	rs2853694	rs582757	CCCCCCGA	9	0.000303731
rs10794648	rs2700982	rs7007032	rs9304742	TCCGCCCC	9	0.000553644
rs11795343	rs2700982	rs514315	rs62149416	CTCCTTCT	9	0.000331693
rs1250546	rs2700982	rs2853694	rs7007032	TTGGCCCC	9	0.000417347
rs13431841	rs2700982	rs27043	rs758739	AACGGGCC	9	0.000566637
rs13431841	rs2700982	rs30376	rs758739	AACGCCCC	9	0.0005739
rs151823	rs2700982	rs28998802	rs582757	AACGTCGA	9	0.000402382
rs151823	rs2700982	rs3762999	rs643177	AAGGGAAA	9	0.000306429
rs151823	rs2700982	rs2853694	rs892085	CCCCCATT	9	0.000523917
rs151823	rs2700982	rs643177	rs999556	AAGGAAAG	9	0.000311148
rs2233278	rs2700982	rs367569	rs3751385	GGGGTCTC	9	0.000409905
rs2233278	rs2700982	rs3212227	rs3799296	GCCCCAAA	9	0.000381145
rs2233278	rs2700982	rs367569	rs3799296	GGGGTCTT	9	0.000330657
rs2233278	rs2700982	rs28998802	rs582757	GCGGTCGA	9	0.000362782
rs2233278	rs2700982	rs280519	rs6590334	GGGGGGCC	9	0.000629581
rs2233278	rs2700982	rs367569	rs6590334	GGGGTCCC	9	0.000524211
rs2233278	rs2700982	rs27043	rs7552167	GGGGAAGG	9	0.000518672
rs2233278	rs2700982	rs30376	rs7552167	GGGGTTGG	9	0.00051707
rs2233278	rs2700982	rs7552167	rs892085	GGCGGGTC	9	0.000554497
rs2233278	rs2700982	rs3802826	rs9504361	GGGGGGGA	9	0.000701238
rs2233278	rs2700982	rs9304742	rs9504361	GGGGTTGA	9	0.000590739
rs2243750	rs2700982	rs3212227	rs514315	CTCCCACC	9	0.000619107
rs2288831	rs2700982	rs514315	rs758739	CTCCCCGC	9	0.000585788
rs2295359	rs2700982	rs3802826	rs582757	GGGGGGGG	9	0.000857799
rs2295359	rs2700982	rs643177	rs7007032	AGCGAGCC	9	0.00063434
rs2295359	rs2700982	rs3751385	rs892085	AACCTTTC	9	0.00051692
rs2295359	rs2700982	rs643177	rs9304742	GGGGAATT	9	0.000657139
rs2295359	rs2700982	rs643177	rs9504361	GGGGAAGA	9	0.000584806
rs2451258	rs2700982	rs34394770	rs3762999	GGCGCTAA	9	0.000374429
rs2451258	rs2700982	rs34394770	rs643177	GGCGCTGG	9	0.000539293
rs2451258	rs2700982	rs34394770	rs7007032	GGCGCTTT	9	0.000414556
rs10088247	rs27043	rs545979	rs6677595	CCAGTCTT	9	0.000297213
rs1020760	rs27043	rs3802826	rs495337	GGGGAATT	9	0.000460423
rs1020760	rs27043	rs62149416	rs7007032	GGAACTCT	9	0.000473308
rs10852936	rs27043	rs495337	rs514315	TTGGCCCC	9	0.00044849
rs10852936	rs27043	rs758739	rs9533962	TTAAGGTT	9	0.000412266
rs10979182	rs27043	rs6590334	rs7007032	AAGGTCCC	9	0.000483106
rs1250544	rs27043	rs3762999	rs6590334	TCGGGGTT	9	0.000218746
rs1250546	rs27043	rs3762999	rs6590334	CTGGGGTT	9	0.000218507
rs13431841	rs27043	rs3212227	rs3762999	AAGGCAGA	9	0.000512819
rs13431841	rs27043	rs3212227	rs999556	AAGGCAAG	9	0.000520717
rs151823	rs27043	rs545979	rs582757	CAAGTTAA	9	0.000133704
rs151823	rs27043	rs545979	rs643177	CAAGTTGG	9	0.000134287
rs2233278	rs27043	rs28998802	rs3799296	GCAATCTT	9	0.00046801
rs2233278	rs27043	rs28998802	rs545979	CCAGCCTT	9	0.000250377
rs2233278	rs27043	rs30376	rs545979	CCAGTCTT	9	0.000131328
rs2233278	rs27043	rs545979	rs62149416	CCAGTTTT	9	0.000250476
rs2233278	rs27043	rs367569	rs758739	GGAGTCCC	9	0.000360423
rs2233278	rs27043	rs4561177	rs9304742	GGAGAATT	9	0.000184389
rs2233278	rs27043	rs545979	rs9988642	CCAGTTTT	9	0.000259089
rs2295359	rs27043	rs582757	rs7552167	AAAGGAAA	9	0.000438662
rs2451258	rs27043	rs3751385	rs3762999	GAGGTCGG	9	0.000849667
rs2451258	rs27043	rs3762999	rs3799296	GAGGGGAT	9	0.000788799
rs2451258	rs27043	rs28998802	rs545979	AAAGCCTT	9	0.000251867
rs2451258	rs27043	rs30376	rs545979	AAAGTCTT	9	0.000132109
rs2451258	rs27043	rs545979	rs62149416	AAAGTTTT	9	0.000251966
rs2451258	rs27043	rs545979	rs9988642	AAAGTTTT	9	0.00026063
rs2451258	rs27043	rs3751385	rs999556	GAGGTCAA	9	0.000897592
rs2451258	rs27043	rs3799296	rs999556	GAGGATAA	9	0.000833292
rs2700982	rs27043	rs3762999	rs643177	GGGGGAAA	9	0.000314505
rs2700982	rs27043	rs643177	rs999556	GGGGAAAG	9	0.000319348
rs1020760	rs280519	rs62149416	rs7007032	GGAACTCT	9	0.000456688
rs1020760	rs280519	rs3212227	rs842625	GGAGCAAA	9	0.000988022
rs10852936	rs280519	rs28998802	rs34394770	TTAGTCCT	9	0.000507187
rs10979182	rs280519	rs892085	rs999556	AGAATTAA	9	0.000628146
rs11795343	rs280519	rs3762999	rs582757	CTAGGAGG	9	0.000430238
rs11795343	rs280519	rs3762999	rs643177	CTAGGAAA	9	0.000391246
rs11795343	rs280519	rs643177	rs963986	CTAGAACG	9	0.000488844
rs13431841	rs280519	rs3212227	rs34394770	AAAACATT	9	0.000737572
rs13431841	rs280519	rs4561177	rs4921493	AAGGGGTT	9	0.000521972
rs13431841	rs280519	rs3762999	rs6590334	GGGGGGTT	9	0.00034698
rs13431841	rs280519	rs892085	rs9504361	AAAACCAA	9	0.000798029
rs13431841	rs280519	rs6590334	rs999556	GGGGTTAA	9	0.000366552
rs151823	rs280519	rs4921493	rs582757	AAAGTTGG	9	0.000353916
rs1609798	rs280519	rs2853694	rs62149416	TTAACACT	9	0.000437213
rs1609798	rs280519	rs892085	rs999556	CCAATTAA	9	0.000513463
rs2233278	rs280519	rs34394770	rs367569	GGGGCTCC	9	0.000511418
rs2233278	rs280519	rs367569	rs3751385	GGGGCCTT	9	0.00028186
rs2233278	rs280519	rs3799296	rs495337	GGAGTTTC	9	0.000588381
rs2233278	rs280519	rs367569	rs6590334	GGGGCCCC	9	0.00082626
rs2233278	rs280519	rs3212227	rs6672420	GGGGCATT	9	0.000422345
rs2233278	rs280519	rs2853694	rs7007032	GGAGCACT	9	0.000432644
rs2233278	rs280519	rs2853694	rs7552167	GGGGAAGG	9	0.000429446
rs2233278	rs280519	rs34394770	rs7552167	GGGGCTGG	9	0.000386272
rs2233278	rs280519	rs3751385	rs7552167	GGGGTTGG	9	0.000212888
rs2233278	rs280519	rs6672420	rs758739	GGGGTTCC	9	0.000443828
rs2233278	rs280519	rs6677595	rs758739	GGGGCTCC	9	0.000416211
rs2233278	rs280519	rs2853694	rs842625	GGGGAAGG	9	0.000547504
rs2233278	rs280519	rs3212227	rs892085	GGGGCATC	9	0.00033582
rs2233278	rs280519	rs367569	rs892085	GGGGCCTC	9	0.000526946
rs2233278	rs280519	rs6672420	rs9304742	GGGGTTTT	9	0.000368101
rs2233278	rs280519	rs7007032	rs9304742	GGGGTTCT	9	0.000502403
rs2233278	rs280519	rs6590334	rs9504361	GGGGCCAA	9	0.00061455
rs2233278	rs280519	rs6590334	rs9533962	GGAGTCCT	9	0.000493144
rs2243750	rs280519	rs367569	rs582757	TTAATTGA	9	0.000207544
rs2451258	rs280519	rs34394770	rs7007032	GGAGCTTT	9	0.000564142
rs2451258	rs280519	rs514315	rs7552167	GGAGTTGG	9	0.000691084
rs2451258	rs280519	rs4921493	rs9533962	GGAGTTCT	9	0.000449449
rs27043	rs280519	rs3762999	rs582757	GGAGGAGG	9	0.00029645
rs27043	rs280519	rs4921493	rs582757	GGAGTTGG	9	0.000363243
rs27043	rs280519	rs4921493	rs643177	GGAGTTAA	9	0.000330323
rs27043	rs280519	rs582757	rs999556	GGAGGGAG	9	0.000301015
rs10088247	rs2853694	rs28998802	rs4921493	CTCCTCTT	9	0.000467215
rs10088247	rs2853694	rs3802826	rs9304742	CCCAAGCC	9	0.000665113
rs11795343	rs2853694	rs3751385	rs582757	CTAATCGG	9	0.000560243
rs1250544	rs2853694	rs3802826	rs7007032	CCCCAGCC	9	0.000309443
rs1250546	rs2853694	rs3802826	rs7007032	TTCCAGCC	9	0.000301168
rs13431841	rs2853694	rs545979	rs9504361	GGCCTCGG	9	0.000245473
rs13431841	rs2853694	rs643177	rs9533962	GGAAAACC	9	0.000485023
rs151823	rs2853694	rs28998802	rs3762999	AACCTCAA	9	0.000515153
rs151823	rs2853694	rs3751385	rs999556	AACCTTAA	9	0.000299071
rs2233278	rs2853694	rs3751385	rs4561177	GCCCTTAA	9	0.000429204
rs2233278	rs2853694	rs3799296	rs7552167	GGCATTAG	9	0.000421762
rs2233278	rs2853694	rs3751385	rs842625	GCAATTAA	9	0.00029238
rs2233278	rs2853694	rs545979	rs9504361	CCCCTCGG	9	0.000275244
rs2243750	rs2853694	rs545979	rs9504361	CCCCTCAA	9	0.000386298
rs2295359	rs2853694	rs3802826	rs545979	AACCAACC	9	0.000835534
rs2295359	rs2853694	rs9304742	rs963986	AACCTTCC	9	0.000493112
rs2451258	rs2853694	rs545979	rs9504361	AACCTCGG	9	0.000276882
rs2700982	rs2853694	rs3751385	rs582757	CCCCTCGA	9	0.000345702
rs2700982	rs2853694	rs582757	rs9504361	CCCCGAAA	9	0.000387129
rs2700982	rs2853694	rs643177	rs999556	CCCCAGGG	9	0.000392441
rs10088247	rs28998802	rs34394770	rs3799296	CTTCCTAA	9	0.000492767
rs10088247	rs28998802	rs3799296	rs4561177	CCTCTTAG	9	0.000203354
rs10088247	rs28998802	rs3799296	rs842625	CCTCTTGG	9	0.000308919
rs10088247	rs28998802	rs3799296	rs9504361	CCTCTTAA	9	0.00023861
rs10088247	rs28998802	rs6590334	rs9504361	CCTCCCAA	9	0.000378283
rs10088247	rs28998802	rs842625	rs999556	CCTCGGGG	9	0.000445169
rs1020760	rs28998802	rs367569	rs3802826	GGTCCCAA	9	0.000362722
rs1020760	rs28998802	rs62149416	rs6590334	GCTCCTCC	9	0.000376441
rs10794648	rs28998802	rs62149416	rs999556	CCTCCTAG	9	0.00018213
rs10852936	rs28998802	rs34394770	rs4921493	TTTCCTTT	9	0.000434327
rs1250544	rs28998802	rs3212227	rs643177	CCTCCAAG	9	0.000530851
rs1250544	rs28998802	rs495337	rs643177	CCTCTCAG	9	0.000496001
rs1250546	rs28998802	rs3212227	rs582757	TTTCCAGA	9	0.000529058
rs1250546	rs28998802	rs495337	rs582757	TTTCTCGA	9	0.000494325
rs1250546	rs28998802	rs495337	rs643177	TTTCTCAG	9	0.000482737
rs13431841	rs28998802	rs545979	rs758739	GGCCTTCC	9	0.000225063
rs1609798	rs28998802	rs643177	rs963986	CCTCAGCG	9	0.000807401
rs2233278	rs28998802	rs30376	rs3799296	GCTCTTTT	9	0.000466565
rs2233278	rs28998802	rs3751385	rs3799296	GCTCTTTT	9	0.000424882
rs2233278	rs28998802	rs3799296	rs514315	GCTCTTCT	9	0.000715154
rs2233278	rs28998802	rs30376	rs545979	CCCCTCTT	9	0.000249193
rs2233278	rs28998802	rs3212227	rs582757	GCTCCAGA	9	0.000303424
rs2233278	rs28998802	rs582757	rs6590334	GCTCGACC	9	0.000404408
rs2233278	rs28998802	rs514315	rs7007032	CCTCTTCC	9	0.000476826
rs2233278	rs28998802	rs4921493	rs842625	GGCCCTAG	9	0.000672894
rs2233278	rs28998802	rs643177	rs9304742	GCTCAGTT	9	0.000258255
rs2233278	rs28998802	rs842625	rs963986	GGCCAGGG	9	0.000682489
rs2451258	rs28998802	rs30376	rs545979	AACCTCTT	9	0.000250676
rs2451258	rs28998802	rs545979	rs7552167	AACCTTGG	9	0.000286302
rs2700982	rs28998802	rs582757	rs9304742	CGTCGATT	9	0.000712468
rs27043	rs28998802	rs545979	rs582757	AGCCTTAA	9	0.000251142
rs27043	rs28998802	rs545979	rs643177	AGCCTTGG	9	0.000252236
rs280519	rs28998802	rs4561177	rs62149416	AGTCAGCT	9	0.000278787
rs2853694	rs28998802	rs34394770	rs3799296	AATCCTAA	9	0.000723277
rs1020760	rs30376	rs3802826	rs495337	GGCCAATT	9	0.000466325
rs10852936	rs30376	rs758739	rs9533962	TTTTGGTT	9	0.000410993
rs10979182	rs30376	rs6590334	rs7007032	AACCTCCC	9	0.000489299
rs1250544	rs30376	rs3762999	rs6590334	TCCCGGTT	9	0.00022155
rs1250546	rs30376	rs3762999	rs6590334	CTCCGGTT	9	0.000221308
rs13431841	rs30376	rs3212227	rs3762999	AACCCAGA	9	0.000519393
rs13431841	rs30376	rs3212227	rs999556	AACCCAAG	9	0.000527391
rs151823	rs30376	rs545979	rs582757	CATCTTAA	9	0.000133072
rs151823	rs30376	rs545979	rs643177	CATCTTGG	9	0.000133652
rs2233278	rs30376	rs545979	rs62149416	CCTCTTTT	9	0.000249292
rs2233278	rs30376	rs367569	rs758739	GGTCTCCC	9	0.000358719
rs2233278	rs30376	rs4561177	rs9304742	GGTCAATT	9	0.000183518
rs2233278	rs30376	rs545979	rs9988642	CCTCTTTT	9	0.000257864
rs2295359	rs30376	rs643177	rs7552167	AATCAGAA	9	0.000426354
rs2451258	rs30376	rs3751385	rs3762999	GACCTCGG	9	0.000860558
rs2451258	rs30376	rs3762999	rs3799296	GACCGGAT	9	0.00079891
rs2451258	rs30376	rs545979	rs62149416	AATCTTTT	9	0.000250775
rs2451258	rs30376	rs545979	rs9988642	AATCTTTT	9	0.000259398
rs2451258	rs30376	rs3751385	rs999556	GACCTCAA	9	0.000909098
rs2451258	rs30376	rs3799296	rs999556	GACCATAA	9	0.000843973
rs2700982	rs30376	rs3762999	rs643177	GGCCGAAA	9	0.000318536
rs2700982	rs30376	rs643177	rs999556	GGCCAAAG	9	0.000323441
rs27043	rs30376	rs545979	rs582757	AGTCTTAA	9	0.000131729
rs27043	rs30376	rs545979	rs643177	AGTCTTGG	9	0.000132303
rs280519	rs30376	rs3762999	rs582757	AGCCGAGG	9	0.00030025
rs280519	rs30376	rs4921493	rs582757	AGCCTTGG	9	0.0003679
rs280519	rs30376	rs4921493	rs643177	AGCCTTAA	9	0.000334557
rs280519	rs30376	rs582757	rs999556	AGCCGGAG	9	0.000304874
rs28998802	rs30376	rs545979	rs582757	CCTCTTAA	9	0.000249954
rs28998802	rs30376	rs545979	rs643177	CCTCTTGG	9	0.000251043
rs10088247	rs3212227	rs3762999	rs643177	CCAAGAAG	9	0.000439973
rs10088247	rs3212227	rs495337	rs6590334	CCAATTTC	9	0.000411328
rs10794648	rs3212227	rs3762999	rs3802826	TCCCGGAA	9	0.000312327
rs10794648	rs3212227	rs6590334	rs6677595	TCCCTTTT	9	0.000930311
rs10794648	rs3212227	rs4561177	rs7007032	CCAAAACC	9	0.000563958
rs10794648	rs3212227	rs3802826	rs999556	TCCCAAAA	9	0.000329944
rs10852936	rs3212227	rs545979	rs758739	TTCCTCCC	9	0.00042145
rs1250544	rs3212227	rs582757	rs62149416	CCCAGACT	9	0.000533786
rs1250546	rs3212227	rs3802826	rs514315	CCCAAACC	9	0.000537172
rs1250546	rs3212227	rs582757	rs62149416	TTCAGACT	9	0.000519512
rs151823	rs3212227	rs4921493	rs643177	AACATTAA	9	0.000314037
rs2233278	rs3212227	rs4561177	rs4921493	GCAAAACC	9	0.000666639
rs2233278	rs3212227	rs6672420	rs6677595	GGAAATCT	9	0.000396236
rs2233278	rs3212227	rs6677595	rs9504361	GGAACTGA	9	0.000377176
rs2233278	rs3212227	rs62149416	rs9533962	GCCCCTCT	9	0.000427948
rs2295359	rs3212227	rs514315	rs999556	GGAACCAA	9	0.000444075
rs2451258	rs3212227	rs514315	rs6590334	GGCATTCC	9	0.000758337
rs2451258	rs3212227	rs34394770	rs9304742	GGCACTCT	9	0.000378436
rs2700982	rs3212227	rs3802826	rs6672420	CCCAAAAT	9	0.000698985
rs27043	rs3212227	rs4921493	rs643177	GGCATTAA	9	0.000322314
rs27043	rs3212227	rs545979	rs892085	GGCATCTT	9	0.000698335
rs30376	rs3212227	rs4921493	rs643177	CCCATTAA	9	0.000326445
rs30376	rs3212227	rs545979	rs892085	CCCATCTT	9	0.000707286
rs10088247	rs34394770	rs367569	rs3751385	CCCTTCCC	9	0.000711347
rs10088247	rs34394770	rs3799296	rs7552167	CCCCTTGG	9	0.000507377
rs10088247	rs34394770	rs3802826	rs892085	TTCCAATT	9	0.000343476
rs10088247	rs34394770	rs4561177	rs963986	CCCCAGGG	9	0.000484457
rs1020760	rs34394770	rs3762999	rs3802826	CCCTGGAA	9	0.000465256
rs10794648	rs34394770	rs7007032	rs758739	TCCCCCGC	9	0.000368745
rs10852936	rs34394770	rs643177	rs999556	CCCCAGAA	9	0.000265552
rs10979182	rs34394770	rs7007032	rs9504361	GGCCCCAA	9	0.000323156
rs11795343	rs34394770	rs4561177	rs582757	CTCTGGGG	9	0.000375388
rs11795343	rs34394770	rs643177	rs999556	TTCCAGAA	9	0.000292418
rs1250546	rs34394770	rs3802826	rs6677595	TTCCAATT	9	0.000414304
rs13431841	rs34394770	rs3802826	rs545979	AATTAACC	9	0.000444575
rs13431841	rs34394770	rs3802826	rs7552167	AATTAAGG	9	0.000273601
rs13431841	rs34394770	rs3802826	rs842625	AATTAAGG	9	0.000348816
rs151823	rs34394770	rs6590334	rs7007032	CCCCCCCC	9	0.000328754
rs2233278	rs34394770	rs4561177	rs7007032	GGTTAATT	9	0.000297225
rs2233278	rs34394770	rs6590334	rs892085	GGCTTCTC	9	0.000331283
rs2233278	rs34394770	rs4561177	rs963986	GGTTAACG	9	0.000195577
rs2243750	rs34394770	rs545979	rs9533962	CCTTTCCC	9	0.000772806
rs2288831	rs34394770	rs7007032	rs758739	CTCCCCGC	9	0.000409435
rs2295359	rs34394770	rs367569	rs6672420	AACCTCAT	9	0.000720156
rs2295359	rs34394770	rs643177	rs9504361	GGTTAAGA	9	0.000526793
rs2295359	rs34394770	rs7007032	rs999556	AACCTTAA	9	0.0002934
rs2451258	rs34394770	rs3802826	rs4921493	GGCTGGTT	9	0.000367499
rs2451258	rs34394770	rs3802826	rs495337	GGCTGGCC	9	0.000350966
rs2451258	rs34394770	rs3799296	rs6590334	GGCTTTCC	9	0.000453512
rs2451258	rs34394770	rs4921493	rs6590334	GGCTTTCC	9	0.00047343
rs2451258	rs34394770	rs6672420	rs9304742	GGCTATTT	9	0.000287437
rs2451258	rs34394770	rs3751385	rs9504361	GGCTTCAA	9	0.000492295
rs2700982	rs34394770	rs3762999	rs3802826	CGCCGAAA	9	0.000679311
rs2853694	rs34394770	rs4921493	rs582757	AATTTTGG	9	0.000693001
rs2853694	rs34394770	rs4921493	rs643177	AATTTTAA	9	0.000630195
rs28998802	rs34394770	rs3799296	rs9533962	TCCTAACT	9	0.000803198
rs28998802	rs34394770	rs9304742	rs999556	TCCCCTAG	9	0.000396584
rs3212227	rs34394770	rs7007032	rs758739	CACCCCGC	9	0.000405842
rs10088247	rs367569	rs3751385	rs4921493	CCTCCCCT	9	0.000813172
rs10088247	rs367569	rs3751385	rs6672420	CCTCCCAT	9	0.000702616
rs10088247	rs367569	rs3751385	rs9304742	CCTCCCTT	9	0.000751542
rs1020760	rs367569	rs4921493	rs999556	GGTTCTAG	9	0.000440197
rs1609798	rs367569	rs62149416	rs6590334	TTTCCTTC	9	0.000286992
rs1609798	rs367569	rs62149416	rs7007032	TTTCCTCT	9	0.000279584
rs2233278	rs367569	rs6590334	rs6672420	GGTCCCTT	9	0.000468695
rs2233278	rs367569	rs4561177	rs7007032	GCTCAGCC	9	0.000418294
rs2233278	rs367569	rs7007032	rs9304742	GCTCCCTT	9	0.000366536
rs2233278	rs367569	rs4921493	rs9504361	GGTCTTAA	9	0.000336939
rs2233278	rs367569	rs9504361	rs9533962	GGTCAACT	9	0.000391024
rs2700982	rs367569	rs495337	rs999556	CGTTCCAG	9	0.000766588
rs280519	rs367569	rs582757	rs758739	AATTGACC	9	0.000231471
rs28998802	rs367569	rs3799296	rs7007032	TCCCTTCC	9	0.000308844
rs10088247	rs3751385	rs545979	rs643177	CCCCTCGG	9	0.000412314
rs1020760	rs3751385	rs758739	rs999556	GCTTGGAA	9	0.000497594
rs10979182	rs3751385	rs3762999	rs3802826	GGTCGGAA	9	0.000525653
rs11795343	rs3751385	rs643177	rs963986	CTTCAACG	9	0.000497115
rs1250546	rs3751385	rs3799296	rs4561177	CCTTAAAA	9	0.000871507
rs1250546	rs3751385	rs495337	rs545979	TTTTTTTC	9	0.0004226
rs13431841	rs3751385	rs495337	rs643177	GGTTTCAA	9	0.000483683
rs1609798	rs3751385	rs3762999	rs643177	TCTCGAAA	9	0.000512722
rs1609798	rs3751385	rs3762999	rs6590334	CCTCGGTT	9	0.000363534
rs1609798	rs3751385	rs582757	rs999556	TCTCGGAG	9	0.000572503
rs1609798	rs3751385	rs643177	rs999556	TCTCAAAG	9	0.000520618
rs2233278	rs3751385	rs4561177	rs6677595	GGTCGGCT	9	0.000592842
rs2233278	rs3751385	rs3802826	rs842625	GCTTGGAA	9	0.000329817
rs2288831	rs3751385	rs495337	rs545979	TTTTTTTC	9	0.000559972
rs2288831	rs3751385	rs7007032	rs9304742	CTCCCCCC	9	0.000450402
rs2295359	rs3751385	rs3762999	rs514315	GGTCGGCC	9	0.000660099
rs2295359	rs3751385	rs582757	rs9504361	GGTTGGGA	9	0.000244547
rs2451258	rs3751385	rs495337	rs643177	AATTTCAA	9	0.00054557
rs2700982	rs3751385	rs4561177	rs842625	GGTTAAAA	9	0.00037855
rs2700982	rs3751385	rs643177	rs9304742	CCTTAGTT	9	0.000599117
rs2700982	rs3751385	rs892085	rs999556	CCTCTTAG	9	0.000860471
rs280519	rs3751385	rs4561177	rs6590334	AGTTAATT	9	0.000509797
rs28998802	rs3751385	rs3799296	rs9504361	TCTCAAGG	9	0.000105528
rs3212227	rs3751385	rs495337	rs545979	AATTTTTC	9	0.000575441
rs3212227	rs3751385	rs3762999	rs6590334	CATCGGTT	9	0.000427116
rs3212227	rs3751385	rs7007032	rs9304742	CACCCCCC	9	0.00044645
rs34394770	rs3751385	rs495337	rs7007032	CCTCCCCC	9	0.000428221
rs34394770	rs3751385	rs758739	rs999556	CCTTCCAA	9	0.000437062	CTTTGGAA	9	0.000397489
rs367569	rs3751385	rs495337	rs643177	CCTTTCAA	9	0.000484568
rs367569	rs3751385	rs643177	rs6672420	CCTTAAAT	9	0.000422582
rs10088247	rs3762999	rs582757	rs9504361	TTGAGGGA	9	0.000605131
rs1020760	rs3762999	rs582757	rs892085	GCGAGGCC	9	0.000590387
rs10852936	rs3762999	rs4921493	rs9304742	TTGGTTTT	9	0.000681312
rs10852936	rs3762999	rs545979	rs9504361	CCGGTCGA	9	0.000606627
rs10979182	rs3762999	rs495337	rs514315	AAGATTCC	9	0.000614556
rs1250544	rs3762999	rs4921493	rs6677595	CCGGCCTT	9	0.000454961
rs1609798	rs3762999	rs3799296	rs3802826	TTAAAAAA	9	0.000640584
rs1609798	rs3762999	rs643177	rs758739	TCGAAACC	9	0.00051699
rs1609798	rs3762999	rs643177	rs9533962	TTGGAGCT	9	0.000404953
rs2243750	rs3762999	rs7007032	rs9533962	CCGACCCT	9	0.000545479
rs2295359	rs3762999	rs3799296	rs582757	GGGAATGG	9	0.000480562
rs2295359	rs3762999	rs3799296	rs643177	GGGAATAA	9	0.000437009
rs2295359	rs3762999	rs643177	rs9304742	AAGGAGTT	9	0.000323495
rs2700982	rs3762999	rs3799296	rs7007032	GGGGTTCC	9	0.000349407
rs27043	rs3762999	rs3802826	rs4561177	GGGGAAGG	9	0.000350251
rs27043	rs3762999	rs3802826	rs514315	GGGAAACC	9	0.00038424
rs2853694	rs3762999	rs6677595	rs963986	CCGGTTGG	9	0.000816658
rs28998802	rs3762999	rs62149416	rs9533962	TCGACTCT	9	0.000199513
rs30376	rs3762999	rs3802826	rs4561177	CCGGAAGG	9	0.000354741
rs30376	rs3762999	rs3802826	rs514315	CCGAAACC	9	0.000389166
rs3751385	rs3762999	rs545979	rs6590334	CCGGTCTC	9	0.000256158
rs3751385	rs3762999	rs4561177	rs758739	TTGGGGGG	9	0.000354105
rs3751385	rs3762999	rs6677595	rs758739	TTGGCTGG	9	0.00045724
rs10852936	rs3799296	rs545979	rs7007032	TCATTCCC	9	0.00031816
rs1609798	rs3799296	rs3802826	rs514315	TTAAAATT	9	0.00060476
rs1609798	rs3799296	rs4561177	rs545979	TTTTAATC	9	0.000407199
rs2243750	rs3799296	rs582757	rs999556	TTATGGAG	9	0.000530011
rs2295359	rs3799296	rs3802826	rs4561177	AAAAAAAG	9	0.000484204
rs2295359	rs3799296	rs582757	rs999556	GGATGGAG	9	0.000487962
rs2295359	rs3799296	rs643177	rs999556	GGATAAAG	9	0.000443739
rs2700982	rs3799296	rs4561177	rs6677595	CCTTAACC	9	0.000491382
rs2700982	rs3799296	rs7007032	rs999556	GGTTCCAA	9	0.000369116
rs3751385	rs3799296	rs582757	rs9504361	TTATGGGA	9	0.00027275
rs3751385	rs3799296	rs643177	rs9504361	TTATAAGA	9	0.000248031
rs3762999	rs3799296	rs582757	rs6677595	GAATGGCT	9	0.000555347
rs3762999	rs3799296	rs643177	rs6677595	GAATAACT	9	0.000505017
rs3762999	rs3799296	rs643177	rs7007032	GATTAGCC	9	0.00053653
rs3762999	rs3799296	rs582757	rs9304742	GGAAAACC	9	0.000605225
rs3762999	rs3799296	rs643177	rs9304742	GGAAGGCC	9	0.000607862
rs10088247	rs3802826	rs7552167	rs9304742	CCAGAGCC	9	0.000542657
rs10088247	rs3802826	rs758739	rs9304742	CCAGGCCC	9	0.000600309
rs10088247	rs3802826	rs9304742	rs963986	CCAGCCGG	9	0.000693585
rs1020760	rs3802826	rs514315	rs9533962	GCAACCTT	9	0.000620309
rs1020760	rs3802826	rs7007032	rs999556	CCAACTAA	9	0.000375183
rs10979182	rs3802826	rs4561177	rs7007032	AAAGAACC	9	0.000354356
rs10979182	rs3802826	rs7007032	rs9304742	AAAGCCCC	9	0.000308957
rs1250544	rs3802826	rs514315	rs842625	TTAACCAG	9	0.000257459
rs13431841	rs3802826	rs545979	rs963986	AGAATCCG	9	0.000427553
rs1609798	rs3802826	rs7007032	rs999556	CCAACTAA	9	0.000505617
rs2233278	rs3802826	rs7552167	rs9504361	GGAGGGGA	9	0.000579676
rs2288831	rs3802826	rs514315	rs6590334	TTAACCTC	9	0.000443308
rs2295359	rs3802826	rs545979	rs7007032	AGAGTCCC	9	0.000331621
rs2700982	rs3802826	rs6672420	rs963986	CCAAATGG	9	0.000668569
rs27043	rs3802826	rs4561177	rs999556	GGAAGGAA	9	0.000370007
rs27043	rs3802826	rs514315	rs999556	GGAACCAG	9	0.000390158
rs30376	rs3802826	rs4561177	rs999556	CCAAGGAA	9	0.00037475
rs30376	rs3802826	rs514315	rs999556	CCAACCAG	9	0.000395159
rs3212227	rs3802826	rs514315	rs6590334	AAAACCTC	9	0.000455554
rs3762999	rs3802826	rs4561177	rs963986	GGAAAAGG	9	0.000237131
rs1020760	rs4561177	rs582757	rs892085	GCGGGGCC	9	0.000639942
rs1020760	rs4561177	rs963986	rs999556	CCGGCCAA	9	0.000603181
rs10852936	rs4561177	rs545979	rs7007032	TCAGTCCC	9	0.000327073
rs11795343	rs4561177	rs582757	rs6672420	CTGGGGTT	9	0.000486442
rs1250544	rs4561177	rs7007032	rs758739	CCAACCGC	9	0.000384739
rs1250546	rs4561177	rs7007032	rs758739	TTAACCGC	9	0.000374451
rs1609798	rs4561177	rs582757	rs999556	TCGGGGAG	9	0.000426478
rs2233278	rs4561177	rs495337	rs758739	GGGGCCCC	9	0.000499779
rs2295359	rs4561177	rs842625	rs963986	AGAAAAGG	9	0.000629647
rs27043	rs4561177	rs7007032	rs842625	AGAACCAG	9	0.000477463
rs280519	rs4561177	rs643177	rs9304742	AGAGAATT	9	0.00064584
rs10088247	rs4921493	rs545979	rs963986	CCTTTCCG	9	0.000331711
rs1020760	rs4921493	rs582757	rs9304742	GCTTGGTT	9	0.000631461
rs1250544	rs4921493	rs582757	rs62149416	CCCTGACT	9	0.00050338
rs1250544	rs4921493	rs6677595	rs999556	CCCCTTAA	9	0.000480624
rs1250546	rs4921493	rs582757	rs62149416	TTCTGACT	9	0.000489919
rs2288831	rs4921493	rs6590334	rs6677595	CCCTTTTT	9	0.000988121
rs2295359	rs4921493	rs643177	rs9504361	GGTTAAGA	9	0.000429265
rs3212227	rs4921493	rs6590334	rs6677595	CCCTTTTT	9	0.000965578
rs34394770	rs4921493	rs643177	rs6677595	TTTTAATT	9	0.000463775
rs3762999	rs4921493	rs495337	rs6590334	GGTTTCTT	9	0.00033606
rs3762999	rs4921493	rs643177	rs9504361	GATTAAGA	9	0.000354426
rs3799296	rs4921493	rs545979	rs7007032	ATTTTCCC	9	0.00034525
rs4561177	rs4921493	rs6590334	rs7007032	AATTTCCC	9	0.000526456	AATTTTCT	8	0.000604656
rs10979182	rs495337	rs514315	rs999556	AATTCCAG	9	0.000624021
rs1609798	rs495337	rs643177	rs6590334	TCTCAACC	9	0.000855364
rs2233278	rs495337	rs758739	rs9504361	GGCCCCGA	9	0.000499306
rs2451258	rs495337	rs7552167	rs9533962	GACCAACC	9	0.00069541
rs2451258	rs495337	rs9533962	rs963986	GGCCCTCG	9	0.00037481
rs367569	rs495337	rs582757	rs999556	TTCCGAAG	9	0.000277854
rs3751385	rs495337	rs545979	rs643177	TTTCCCAA	9	0.000594704
rs3751385	rs495337	rs62149416	rs643177	TTTCTTAA	9	0.00061118
rs3751385	rs495337	rs582757	rs758739	TTTCGGCC	9	0.000356863
rs3751385	rs495337	rs643177	rs9988642	TTTCAATT	9	0.000632196
rs3762999	rs495337	rs514315	rs6590334	GGTCTTTT	9	0.00044407
rs10979182	rs514315	rs643177	rs963986	AGCTAACG	9	0.000518382
rs1250546	rs514315	rs545979	rs6672420	TTCCTCTT	9	0.000444975
rs151823	rs514315	rs7007032	rs7552167	AACCCCGG	9	0.000241142
rs2243750	rs514315	rs582757	rs9304742	TTCTGGTT	9	0.000502386
rs4921493	rs514315	rs6590334	rs7007032	CTCCTCCC	9	0.000251975
rs4921493	rs514315	rs643177	rs9504361	TTCTAAGA	9	0.000378687
rs1020760	rs545979	rs7552167	rs999556	GGTCGGAA	9	0.000345599
rs10794648	rs545979	rs7552167	rs999556	TCTCGGAA	9	0.000816984
rs10852936	rs545979	rs9504361	rs999556	CCTCGAAA	9	0.000640844
rs10979182	rs545979	rs6672420	rs7007032	AACCAACC	9	0.000469498
rs11795343	rs545979	rs6672420	rs9533962	TTTCAACC	9	0.000633903
rs13431841	rs545979	rs62149416	rs758739	GGTTTTCC	9	0.000225152
rs13431841	rs545979	rs758739	rs9988642	GGTTCCTT	9	0.000232894
rs1609798	rs545979	rs62149416	rs999556	TTTCTTAA	9	0.00037933
rs2288831	rs545979	rs6590334	rs999556	TTTCTCAA	9	0.000316739
rs2451258	rs545979	rs62149416	rs7552167	AATTTTGG	9	0.000286415
rs2451258	rs545979	rs7552167	rs9988642	AATTGGTT	9	0.000296264
rs27043	rs545979	rs582757	rs62149416	AGTTAATT	9	0.000251241
rs27043	rs545979	rs582757	rs643177	AGTTAAGG	9	0.000224599
rs27043	rs545979	rs62149416	rs643177	AGTTTTGG	9	0.000252335
rs27043	rs545979	rs582757	rs9988642	AGTTAATT	9	0.00025988
rs27043	rs545979	rs643177	rs9988642	AGTTGGTT	9	0.000261012
rs2853694	rs545979	rs842625	rs9504361	CCTCGGGG	9	0.000236808
rs28998802	rs545979	rs6672420	rs7552167	CCTTTTGG	9	0.00017324
rs28998802	rs545979	rs582757	rs9304742	CCTTAATT	9	0.00020994
rs28998802	rs545979	rs643177	rs9304742	CCTTGGTT	9	0.000210855
rs28998802	rs545979	rs6677595	rs9304742	CCTTCTTT	9	0.000119473
rs30376	rs545979	rs582757	rs62149416	TCTTAATT	9	0.000250053
rs30376	rs545979	rs582757	rs643177	TCTTAAGG	9	0.000223537
rs30376	rs545979	rs62149416	rs643177	TCTTTTGG	9	0.000251143
rs30376	rs545979	rs582757	rs9988642	TCTTAATT	9	0.000258651
rs30376	rs545979	rs643177	rs9988642	TCTTGGTT	9	0.000259778
rs367569	rs545979	rs892085	rs999556	TCTCTCAA	9	0.000290255
rs3762999	rs545979	rs6590334	rs963986	GGTCTCCG	9	0.000415454
rs3799296	rs545979	rs6672420	rs6677595	AATCTTCC	9	0.000658762
rs3799296	rs545979	rs6590334	rs999556	TTTCTCAA	9	0.000412299
rs4561177	rs545979	rs643177	rs892085	AATCAGTC	9	0.000434425
rs1020760	rs582757	rs892085	rs999556	GCGGCCAG	9	0.000599479
rs10794648	rs582757	rs9304742	rs963986	CCGGCTCG	9	0.000612478
rs10979182	rs582757	rs6672420	rs7007032	AAAAAACC	9	0.000429469
rs10979182	rs582757	rs6590334	rs892085	GGGATTTC	9	0.000516444
rs10979182	rs582757	rs62149416	rs999556	AAGACTAG	9	0.000343074
rs1250544	rs582757	rs62149416	rs963986	CCGACTGG	9	0.000510559
rs1250546	rs582757	rs62149416	rs963986	TTGACTGG	9	0.000496906
rs280519	rs582757	rs62149416	rs9304742	AAGACTTT	9	0.000448902
rs280519	rs582757	rs892085	rs9504361	AGGGCCGA	9	0.000634469
rs3751385	rs582757	rs62149416	rs6672420	TTGACTAT	9	0.000394869
rs3751385	rs582757	rs62149416	rs9533962	TTGACTCT	9	0.000493572
rs3799296	rs582757	rs6672420	rs842625	ATGGATAG	9	0.000310998
rs4921493	rs582757	rs9504361	rs999556	TTGGGAAG	9	0.00039575
rs495337	rs582757	rs62149416	rs6672420	TCGACTAT	9	0.000811478
rs545979	rs582757	rs62149416	rs9304742	TTAATTTT	9	0.000210023
rs545979	rs582757	rs643177	rs9304742	TTAAGGTT	9	0.000187752
rs545979	rs582757	rs9304742	rs9988642	TTAATTTT	9	0.000217245
rs1609798	rs62149416	rs6590334	rs7007032	TTCTTCCT	9	0.000401535
rs2233278	rs62149416	rs842625	rs963986	GGTTAGGG	9	0.000682759
rs28998802	rs62149416	rs9533962	rs999556	TCCTCTAG	9	0.000202586
rs3762999	rs62149416	rs6590334	rs9304742	GACTTCCC	9	0.000437605
rs495337	rs62149416	rs842625	rs9504361	CCCTAGGG	9	0.000171068
rs545979	rs62149416	rs6672420	rs7552167	TTTTTTGG	9	0.000173309
rs545979	rs62149416	rs7007032	rs892085	TCCTTTCC	9	0.000644996
rs545979	rs62149416	rs643177	rs9304742	TTTTGGTT	9	0.000210938
rs545979	rs62149416	rs6677595	rs9304742	TTTTCTTT	9	0.00011952
rs1020760	rs643177	rs6590334	rs892085	GGAGTTTC	9	0.000343195
rs151823	rs643177	rs9533962	rs999556	AAAACTAG	9	0.000265054
rs1609798	rs643177	rs9533962	rs999556	TTAGCTAA	9	0.000427795
rs2288831	rs643177	rs7007032	rs999556	TTAGCCAG	9	0.000418523
rs2295359	rs643177	rs7007032	rs9304742	GGAATTTT	9	0.000747502
rs28998802	rs643177	rs842625	rs9304742	TCAGAGTT	9	0.000455907
rs3212227	rs643177	rs7007032	rs999556	AAAGCCAG	9	0.000430085
rs3762999	rs643177	rs6677595	rs9504361	GAAACTGA	9	0.000404851
rs3799296	rs643177	rs7007032	rs999556	TTAGCCAG	9	0.000544793
rs4561177	rs643177	rs7552167	rs9504361	AAAGAAAA	9	0.000564508
rs545979	rs643177	rs9304742	rs9988642	TTGGTTTT	9	0.000218191
rs10794648	rs6590334	rs7007032	rs9304742	TCTCCCCC	9	0.000475204
rs3762999	rs6590334	rs758739	rs9304742	GGTTCCTT	9	0.000375358
rs4561177	rs6590334	rs758739	rs9533962	AATTGCCC	9	0.000420687
rs545979	rs6590334	rs963986	rs999556	TCTCCGAA	9	0.000438888
rs582757	rs6590334	rs6672420	rs9533962	AATTAACC	9	0.000531378
rs10979182	rs6672420	rs7007032	rs842625	AAAACCGG	9	0.000368371
rs2233278	rs6672420	rs6677595	rs9504361	GGATCTGA	9	0.000463068
rs2233278	rs6672420	rs758739	rs9504361	GGATCCGA	9	0.000485416
rs280519	rs6672420	rs6677595	rs999556	AAAATTAA	9	0.000335255
rs545979	rs6672420	rs7552167	rs9988642	TTTTGGTT	9	0.000179268
rs13431841	rs6677595	rs842625	rs892085	GGTTAATT	9	0.00053075
rs2233278	rs6677595	rs842625	rs892085	CCTTAATT	9	0.000595119
rs2233278	rs6677595	rs9304742	rs9504361	GGCTTTGA	9	0.000495313
rs3751385	rs6677595	rs758739	rs999556	TTCTGGAA	9	0.000483031
rs545979	rs6677595	rs9304742	rs9988642	TTCTTTTT	9	0.00012363
rs11795343	rs7007032	rs7552167	rs758739	CCCCGGGC	9	0.000381212
rs11795343	rs7007032	rs758739	rs999556	TTCCCCAA	9	0.000462764
rs2295359	rs7007032	rs9304742	rs9533962	AACCCCCT	9	0.000194343
rs2700982	rs7007032	rs9504361	rs999556	GGCCAAAA	9	0.000512415
rs643177	rs7007032	rs9504361	rs999556	AATTGAAG	9	0.000557704
rs6590334	rs7007032	rs892085	rs9304742	TCCCCCCC	9	0.000522212
rs2233278	rs7552167	rs892085	rs9504361	GGGGTCGA	9	0.000571081
rs3802826	rs7552167	rs9304742	rs999556	AGAACTAA	9	0.000579244
rs582757	rs7552167	rs9533962	rs963986	GGGGCCCG	9	0.000393797
rs2233278	rs758739	rs9504361	rs9533962	GGCCGACT	9	0.000606751
rs28998802	rs758739	rs9504361	rs999556	TCCCGAAA	9	0.000356079
rs3751385	rs758739	rs892085	rs999556	TTGGCCAA	9	0.000481098
rs6590334	rs758739	rs9304742	rs999556	TTCCTTAA	9	0.000396531
rs13431841	rs842625	rs892085	rs963986	AAAGTCCG	9	0.000531987
rs2233278	rs842625	rs963986	rs9988642	GGAGGGTT	9	0.000706236
rs3751385	rs842625	rs892085	rs9504361	TCAATTAA	9	0.000610656
rs10088247	rs1020760	rs2295359	rs28998802	CCGGAGTC	8	8.83592e-05
rs10088247	rs1020760	rs2451258	rs34394770	TTCCGGCT	8	0.000348315
rs10088247	rs1020760	rs11795343	rs4561177	CCGGTTAA	8	0.000444296
rs10088247	rs1020760	rs3751385	rs4561177	CCGCCCAA	8	0.000549292
rs10088247	rs1020760	rs643177	rs6677595	CCGGAGTT	8	0.000240107
rs10088247	rs1020760	rs4561177	rs892085	CCGGAACC	8	0.000369933
rs10088247	rs1020760	rs3751385	rs999556	CCGGCCAG	8	0.000535534
rs10088247	rs10794648	rs1609798	rs2233278	CTCCCCGG	8	0.000355927
rs10088247	rs10794648	rs10979182	rs2295359	CCTCGGAA	8	0.000420215
rs10088247	rs10794648	rs2233278	rs30376	TTCCGGTT	8	0.000455287	CTCCGGTC	11	0.000433938
rs10088247	rs10794648	rs2700982	rs34394770	CCCCCGCC	8	0.000351158
rs10088247	rs10794648	rs2233278	rs3751385	CCTCGCCC	8	0.000486596
rs10088247	rs10794648	rs34394770	rs3799296	CCCCCCTT	8	0.000392002
rs10088247	rs10794648	rs2233278	rs4561177	CTCCGGGG	8	0.00032466
rs10088247	rs10794648	rs2288831	rs514315	CCCCTTCC	8	0.00025392
rs10088247	rs10794648	rs3212227	rs514315	CCCCAACC	8	0.000260934
rs10088247	rs10794648	rs2233278	rs6590334	CTCCGGCC	8	0.000557355
rs10088247	rs10794648	rs2233278	rs9304742	CTCCGGCT	8	0.000391
rs10088247	rs10794648	rs7007032	rs9304742	CTTTCCTT	8	0.000408451
rs1020760	rs10794648	rs11795343	rs2233278	CCCCCTGG	8	0.000309905
rs1020760	rs10794648	rs27043	rs367569	GGCCAGTT	8	0.00061274
rs1020760	rs10794648	rs30376	rs367569	GGCCTCTT	8	0.000609843
rs1020760	rs10794648	rs28998802	rs3802826	GGTCTCAA	8	0.000210031
rs1020760	rs10794648	rs2233278	rs6590334	CCCCGGCC	8	0.000563341
rs1020760	rs10794648	rs582757	rs6672420	GCCCGGAT	8	0.000615939
rs1020760	rs10794648	rs2288831	rs842625	GGCCCTAA	8	0.000890572
rs1020760	rs10794648	rs3212227	rs842625	GGCCCAAA	8	0.000882757
rs1020760	rs10794648	rs2295359	rs9504361	GGTCAAGG	8	0.000495261
rs1020760	rs10794648	rs2233278	rs9533962	CCCCGGCT	8	0.000430491
rs10088247	rs10852936	rs11795343	rs2243750	CCTCCTCC	8	0.000460586
rs10088247	rs10852936	rs10979182	rs34394770	CCTCAACC	8	0.000182271
rs10088247	rs10852936	rs3212227	rs3762999	TTTTCCGG	8	0.000467206
rs10088247	rs10852936	rs27043	rs3802826	CCTTGGAG	8	0.000228322
rs10088247	rs10852936	rs1609798	rs495337	CTTTTTTT	8	0.000373345
rs10088247	rs10852936	rs10979182	rs582757	CCTCGGGA	8	0.000432943
rs10088247	rs10852936	rs27043	rs6672420	CCTTGGTT	8	0.000282892
rs10088247	rs10852936	rs582757	rs9504361	TTTCGGGA	8	0.000683293
rs10088247	rs10852936	rs27043	rs9533962	CCTTGGCT	8	0.000269527
rs10088247	rs10852936	rs30376	rs9533962	CCTTCCCT	8	0.000272982
rs10088247	rs10852936	rs3212227	rs999556	TTTTCCAA	8	0.000493559
rs1020760	rs10852936	rs495337	rs545979	CCTTCCTC	8	0.000551493
rs1020760	rs10852936	rs3799296	rs7007032	GCTTTTCC	8	0.000437806
rs1020760	rs10852936	rs4561177	rs7007032	GGTCAACC	8	0.000288468
rs1020760	rs10852936	rs1250544	rs758739	CCTTCCGG	8	0.000460289
rs1020760	rs10852936	rs545979	rs892085	CCTTTCCC	8	0.00065699
rs1020760	rs10852936	rs2295359	rs9304742	CCTTAACC	8	0.000308794
rs1020760	rs10852936	rs3802826	rs9304742	CCTTAATT	8	0.000713066
rs10794648	rs10852936	rs2233278	rs2288831	TCTCGGTT	8	0.00034687
rs10794648	rs10852936	rs2233278	rs3212227	TCTCGGAA	8	0.000356452
rs10794648	rs10852936	rs13431841	rs842625	TCTCAAAG	8	0.000513914
rs10794648	rs10852936	rs545979	rs9533962	CCTTTCCC	8	0.000443088
rs10088247	rs10979182	rs151823	rs34394770	CCAACACC	8	0.000237371
rs10088247	rs10979182	rs27043	rs34394770	CCAAAGCC	8	0.000234975
rs10088247	rs10979182	rs30376	rs34394770	CCAATCCC	8	0.000233864
rs10088247	rs10979182	rs34394770	rs3799296	CCAACCTT	8	0.000189469
rs10088247	rs10979182	rs2288831	rs582757	CCAATTGA	8	0.000270905
rs10088247	rs10979182	rs3212227	rs582757	CCAAAAGA	8	0.000278388
rs10088247	rs10979182	rs4561177	rs582757	CCAAGGGA	8	0.000325651
rs10088247	rs10979182	rs11795343	rs643177	CTGGCCAG	8	0.000620861
rs10088247	rs10979182	rs582757	rs6590334	CCAAGATC	8	0.000271139
rs10088247	rs10979182	rs4561177	rs6677595	CCGGAATT	8	0.000367487
rs10088247	rs10979182	rs34394770	rs7552167	CCAACCGG	8	0.000267101
rs10088247	rs10979182	rs151823	rs892085	CCAACATT	8	0.00032395
rs10088247	rs10979182	rs27043	rs892085	CCAAAGTT	8	0.00032068
rs10088247	rs10979182	rs30376	rs892085	CCAATCTT	8	0.000319164
rs10088247	rs10979182	rs514315	rs9304742	CCGGTTCC	8	0.000550511
rs10088247	rs10979182	rs892085	rs963986	CCAATTCG	8	0.000275252
rs1020760	rs10979182	rs2233278	rs2700982	CCGGGGGG	8	0.000311724
rs1020760	rs10979182	rs2233278	rs28998802	GGAGGCTC	8	0.000444857
rs1020760	rs10979182	rs3762999	rs495337	CCAAGGTT	8	0.000455714
rs1020760	rs10979182	rs3762999	rs582757	GCAGGAGG	8	0.000615674
rs1020760	rs10979182	rs367569	rs963986	GGAGTTCG	8	0.000598069
rs1020760	rs10979182	rs495337	rs999556	CCAATTAA	8	0.000481419
rs10794648	rs10979182	rs2233278	rs280519	CCAGGGGG	8	0.00037668
rs10794648	rs10979182	rs2700982	rs28998802	TTAAGGTC	8	0.000472126
rs10794648	rs10979182	rs27043	rs582757	CCAGGGGG	8	0.000385047
rs10794648	rs10979182	rs30376	rs582757	CCAGCCGG	8	0.000389983
rs10794648	rs10979182	rs2233278	rs9304742	CCGGGGTT	8	0.000329451
rs10852936	rs10979182	rs2233278	rs9533962	CCGGGGTT	8	0.0002543
rs10088247	rs11795343	rs151823	rs582757	TTCTAAGG	8	0.000393127
rs10088247	rs11795343	rs151823	rs643177	TTCTAAAA	8	0.000357498
rs10088247	rs11795343	rs2451258	rs892085	TTCTGGCC	8	0.000489427
rs10088247	rs11795343	rs2451258	rs9304742	TTCTGGTT	8	0.000427219
rs10088247	rs11795343	rs2233278	rs9533962	TTCTGGTT	8	0.000413054
rs10088247	rs11795343	rs3802826	rs999556	CCTTAGAA	8	0.000394664
rs1020760	rs11795343	rs1250546	rs2233278	CCCTCTGG	8	0.000357183
rs1020760	rs11795343	rs2233278	rs27043	CCCTGGAG	8	0.000352873
rs1020760	rs11795343	rs2233278	rs30376	CCCTGGTC	8	0.000351204
rs1020760	rs11795343	rs4561177	rs643177	GCCTGGAA	8	0.000427339
rs1020760	rs11795343	rs1250546	rs7007032	GGCTCCCC	8	0.00047652
rs10794648	rs11795343	rs2233278	rs7007032	TCTTGGCT	8	0.000501477
rs10852936	rs11795343	rs151823	rs2451258	TCCTCAGG	8	0.000306427
rs10852936	rs11795343	rs2451258	rs2853694	TCCTGGAA	8	0.000266834
rs10852936	rs11795343	rs545979	rs62149416	CCTTTCCT	8	0.000620279
rs10852936	rs11795343	rs3799296	rs6672420	TTCCTTAT	8	0.000681998
rs10852936	rs11795343	rs2295359	rs9304742	TTCTAACC	8	0.000358489
rs10852936	rs11795343	rs2451258	rs9304742	TCCTGGTT	8	0.000253569
rs10979182	rs11795343	rs2233278	rs2243750	GGCTGGTT	8	0.000285197
rs10979182	rs11795343	rs2233278	rs280519	AGCTGGAG	8	0.000571854
rs10979182	rs11795343	rs13431841	rs514315	AACTAATT	8	0.00053332
rs10979182	rs11795343	rs13431841	rs7007032	AACTAATT	8	0.000625453
rs10979182	rs11795343	rs2700982	rs963986	AGCTCCCC	8	0.000854019
rs10088247	rs1250544	rs151823	rs2233278	TTCCAAGG	8	0.000245504
rs10088247	rs1250544	rs1609798	rs27043	CCTTTTGG	8	0.000217724
rs10088247	rs1250544	rs1609798	rs30376	CCTTTTCC	8	0.000220515
rs10088247	rs1250544	rs1609798	rs3799296	CCTTTTTT	8	0.000362309
rs10088247	rs1250544	rs2853694	rs3799296	CCCCCCTT	8	0.000313202
rs10088247	rs1250544	rs2853694	rs6590334	CCCCCCTC	8	0.000240818
rs10088247	rs1250544	rs545979	rs6672420	CCTTTCTT	8	0.000221828
rs10088247	rs1250544	rs6672420	rs7007032	CTTTATCC	8	0.000836174
rs10088247	rs1250544	rs4561177	rs758739	CCCCAAGC	8	0.000399646
rs10088247	rs1250544	rs151823	rs9304742	CCCCCCCC	8	0.000211777
rs10088247	rs1250544	rs27043	rs9304742	CCCCAACC	8	0.000210791
rs10088247	rs1250544	rs30376	rs9304742	CCCCTTCC	8	0.00021014
rs10088247	rs1250544	rs9304742	rs963986	CCCCCCGG	8	0.000402585
rs1020760	rs1250544	rs13431841	rs27043	GGTCAAGG	8	0.000290739
rs1020760	rs1250544	rs13431841	rs30376	GGTCAACC	8	0.000294465
rs1020760	rs1250544	rs4561177	rs7007032	GGCCAACC	8	0.000178625
rs1020760	rs1250544	rs7007032	rs842625	GGTTCCAG	8	0.000311493
rs10794648	rs1250544	rs13431841	rs2233278	TCCCAAGC	8	0.000180263
rs10794648	rs1250544	rs2233278	rs2853694	CCCCGGCA	8	0.000307412
rs10794648	rs1250544	rs2233278	rs3751385	CCTCGGTT	8	0.000321469
rs10794648	rs1250544	rs3762999	rs643177	TCTCGAAA	8	0.000499809
rs10794648	rs1250544	rs3762999	rs6677595	TTCCGGTT	8	0.000447792
rs10794648	rs1250544	rs643177	rs999556	TCTCAAAG	8	0.000507506
rs10794648	rs1250544	rs758739	rs999556	TTCCGGAG	8	0.00078833
rs10852936	rs1250544	rs2451258	rs3751385	CCTCGGTC	8	0.000588302
rs10852936	rs1250544	rs4561177	rs643177	TCTCAAAA	8	0.000172448
rs10852936	rs1250544	rs545979	rs6677595	TTCCTCCT	8	0.000523052
rs10852936	rs1250544	rs545979	rs7007032	TTCCTCTT	8	0.000709604
rs10979182	rs1250544	rs6590334	rs7007032	AATTTCCC	8	0.000469831
rs11795343	rs1250544	rs2288831	rs2295359	CCCCTTAA	8	0.000503377
rs11795343	rs1250544	rs2233278	rs2451258	CTTTGGAA	8	0.000465155
rs11795343	rs1250544	rs2295359	rs3212227	CCCCAAAA	8	0.000517282
rs11795343	rs1250544	rs2233278	rs3751385	CTTCGGTT	8	0.000257414
rs11795343	rs1250544	rs2451258	rs514315	CCTTGACT	8	0.000678198
rs11795343	rs1250544	rs3751385	rs643177	CTTCTCAA	8	0.000586876
rs10088247	rs1250546	rs151823	rs2233278	TTTTAAGG	8	0.000238939
rs10088247	rs1250546	rs1609798	rs27043	CCCCTTGG	8	0.000224172
rs10088247	rs1250546	rs1609798	rs30376	CCCCTTCC	8	0.000227045
rs10088247	rs1250546	rs1609798	rs3799296	CCCCTTTT	8	0.000373037
rs10088247	rs1250546	rs2853694	rs3799296	CCTTCCTT	8	0.000304827
rs10088247	rs1250546	rs2853694	rs6590334	CCTTCCTC	8	0.000234378
rs10088247	rs1250546	rs545979	rs6672420	CCCCTCTT	8	0.000228397
rs10088247	rs1250546	rs6672420	rs7007032	CTCCATCC	8	0.000860934
rs10088247	rs1250546	rs4561177	rs758739	CCTTAAGC	8	0.000388959
rs10088247	rs1250546	rs151823	rs9304742	CCTTCCCC	8	0.000206113
rs10088247	rs1250546	rs27043	rs9304742	CCTTAACC	8	0.000205154
rs10088247	rs1250546	rs30376	rs9304742	CCTTTTCC	8	0.000204521
rs10088247	rs1250546	rs9304742	rs963986	CCTTCCGG	8	0.000391819
rs1020760	rs1250546	rs13431841	rs27043	GGCTAAGG	8	0.00029042
rs1020760	rs1250546	rs13431841	rs30376	GGCTAACC	8	0.000294143
rs1020760	rs1250546	rs4561177	rs7007032	GGTTAACC	8	0.000173848
rs10794648	rs1250546	rs13431841	rs2233278	TCTTAAGC	8	0.000175443
rs10794648	rs1250546	rs2233278	rs3751385	CCCTGGTT	8	0.000321117	CCCTGGCC	8	0.000389713
rs10794648	rs1250546	rs3762999	rs643177	TCCTGAAA	8	0.000499262
rs10794648	rs1250546	rs643177	rs999556	TCCTAAAG	8	0.00050695
rs10794648	rs1250546	rs758739	rs999556	TTTTGGAG	8	0.000767249
rs10852936	rs1250546	rs2451258	rs3751385	CCCTGGTC	8	0.000587658
rs10852936	rs1250546	rs4561177	rs643177	TCCTAAAA	8	0.000172259
rs10852936	rs1250546	rs758739	rs842625	CCCTGGAA	8	0.000489809
rs10979182	rs1250546	rs6590334	rs7007032	AACCTCCC	8	0.000483743
rs11795343	rs1250546	rs2233278	rs2451258	CTCCGGAA	8	0.000478929
rs11795343	rs1250546	rs34394770	rs3802826	CTTTCCAA	8	0.000450061
rs11795343	rs1250546	rs2451258	rs514315	CCCCGACT	8	0.000698281
rs11795343	rs1250546	rs3751385	rs643177	CTCTTCAA	8	0.000586234
rs1250544	rs1250546	rs582757	rs9533962	CCTTGGCC	8	9.06296e-05
rs10088247	rs13431841	rs151823	rs1609798	TTAAAATT	8	0.000240135
rs10088247	rs13431841	rs28998802	rs3799296	CCGGTCTT	8	0.000320224
rs10088247	rs13431841	rs545979	rs6677595	CCGGTCTT	8	0.000446488
rs10088247	rs13431841	rs6590334	rs7552167	CTAGTTAG	8	0.000842889
rs10088247	rs13431841	rs2853694	rs9504361	CCGGCAGG	8	0.000528348
rs10088247	rs13431841	rs34394770	rs999556	TTAGCCAA	8	0.000570142
rs1020760	rs13431841	rs280519	rs3212227	GCAAAACA	8	0.00070723
rs1020760	rs13431841	rs1609798	rs3799296	GGAATTTT	8	0.000115686
rs1020760	rs13431841	rs28998802	rs3802826	GGGGTCAA	8	0.000362059
rs1020760	rs13431841	rs151823	rs582757	GCGGAAGG	8	0.000636466
rs1020760	rs13431841	rs151823	rs9504361	GGAAAAAA	8	0.00031292
rs1020760	rs13431841	rs27043	rs9504361	GGAAGGAA	8	0.000321167
rs1020760	rs13431841	rs30376	rs9504361	GGAACCAA	8	0.000325284
rs10794648	rs13431841	rs2233278	rs27043	CCAAGCGG	8	0.000183264	CCGGGGAA	11	0.000524953
[truncated: 1,658 more rows]
[truncated: 3 more columns]
