# Supplementary material for: Genotype combination contributes to psoriasis: An exhaustive algorithm perspective
Source: PLoS One. 2017 Oct 11;12(10):e0186067. doi: 10.1371/journal.pone.0186067 (PMC5636117; doi:10.1371/journal.pone.0186067)
Supplement: S5 Table — (XLSX) [file pone.0186067.s005.xlsx]

## Sheet: S5 Table
S5 Table. The results of CGCPs derived from five SNPs denoted as SNPs combination followed by genotype combination,the number of corresponding psoriasis patients and the frequency in the general population.
rs10852936	rs2233278	rs4561177	rs6590334	rs7552167	TCGCAATCAG	24	0.000841427
rs151823	rs2233278	rs2451258	rs4921493	rs9304742	AAGCGATTTT	23	0.000797216
rs2233278	rs2295359	rs4561177	rs6590334	rs7552167	GCAGAATCAG	23	0.000983495
rs10794648	rs10979182	rs280519	rs2853694	rs3212227	TTAAGGCAAA	21	0.000905571
rs10979182	rs2295359	rs7007032	rs7552167	rs892085	GGAGCCGGTC	21	0.000877606
rs2243750	rs2451258	rs2700982	rs582757	rs7007032	TTAAGGGACC	21	0.00088642	CTAACCAACC	9	0.000447772
rs10088247	rs151823	rs3751385	rs9533962	rs999556	CTCATCCCAA	20	0.000969919	CCAACCCTAG	9	0.00034098
rs10794648	rs10979182	rs2288831	rs280519	rs2853694	TTAATTGGCA	20	0.000881229
rs10794648	rs151823	rs2295359	rs3762999	rs545979	CCAAGGGATC	20	0.000944042
rs10794648	rs1250544	rs280519	rs2853694	rs6677595	CCCCAACCTT	20	0.000888041
rs10794648	rs151823	rs2295359	rs545979	rs999556	CCAAGGTCAG	20	0.00095858
rs11795343	rs2451258	rs3762999	rs6677595	rs9304742	TTGAGGTTTT	20	0.000555686
rs13431841	rs2233278	rs27043	rs7552167	rs9304742	GGGGAGGGTT	20	0.000601796
rs13431841	rs2233278	rs30376	rs7552167	rs9304742	GGGGTCGGTT	20	0.000598951
rs13431841	rs3802826	rs495337	rs514315	rs999556	GGAATCTTAA	20	0.000781499
rs151823	rs2233278	rs2451258	rs2700982	rs6672420	AAGCGACGTT	20	0.000839078
rs151823	rs2233278	rs27043	rs7552167	rs9304742	CAGGAGGGTT	20	0.000404681
rs151823	rs2233278	rs30376	rs7552167	rs9304742	CAGGTCGGTT	20	0.000402768
rs2233278	rs2243750	rs4561177	rs6590334	rs7552167	GCCTAATCAG	20	0.000918341
rs2288831	rs280519	rs4561177	rs7552167	rs842625	TTAGAGGGAA	20	0.000955313
rs10088247	rs3762999	rs3799296	rs6677595	rs7552167	CCGATTTTGG	19	0.000816366
rs10088247	rs2295359	rs3802826	rs6677595	rs999556	CCAGGGTTAG	19	0.000813669
rs10088247	rs514315	rs6677595	rs9504361	rs999556	CCCTTTAAAG	19	0.000743054
rs1020760	rs2233278	rs34394770	rs3802826	rs7552167	CCGCCCGGGG	19	0.00087985
rs10794648	rs10979182	rs13431841	rs2233278	rs6590334	CCAGGGGGCC	19	0.000710073
rs10794648	rs1250546	rs280519	rs2853694	rs6677595	CCTTAACCTT	19	0.000864294
rs10794648	rs151823	rs3762999	rs7007032	rs758739	CCCAGACCGC	19	0.000933036
rs10794648	rs10979182	rs2295359	rs7007032	rs892085	CCGGAGCCTC	19	0.000678042
rs10794648	rs13431841	rs2233278	rs27043	rs9304742	CCGGGGAGTT	19	0.00046495
rs10794648	rs13431841	rs2233278	rs30376	rs9304742	CCGGGGTCTT	19	0.000462752
rs10794648	rs1250544	rs3212227	rs3799296	rs999556	TCTCCCTTAA	19	0.000945812	CCTCAAAAAA	8	0.000469925
rs10794648	rs1250546	rs3212227	rs3799296	rs999556	TCCTCCTTAA	19	0.000944777	CCCTAAAAAA	8	0.00046941
rs10852936	rs3751385	rs4561177	rs582757	rs6672420	TTTTAAAATT	19	0.00099379
rs10852936	rs2243750	rs28998802	rs6677595	rs9304742	TCCTTCTTTT	19	0.000815154
rs10852936	rs28998802	rs6677595	rs758739	rs9304742	TCTCTTGCTT	19	0.000764515
rs1250544	rs2233278	rs4561177	rs643177	rs6672420	CCGCGGAGTT	19	0.000858301
rs1250546	rs2233278	rs4561177	rs643177	rs6672420	TTGCGGAGTT	19	0.000835348
rs151823	rs3751385	rs3762999	rs7007032	rs9533962	CATCGGCTCC	19	0.00092528
rs1609798	rs2295359	rs3751385	rs6677595	rs758739	TTAACCTTCC	19	0.000646174
rs1609798	rs2295359	rs34394770	rs6677595	rs9533962	TTAACTTTCT	19	0.000936322
rs2233278	rs2700982	rs27043	rs2853694	rs6590334	GCGGGGCCTC	19	0.000648064
rs2233278	rs2700982	rs2853694	rs30376	rs6590334	GCGGCCCCTC	19	0.000656371
rs2288831	rs2853694	rs4921493	rs842625	rs9504361	TTCATTAAAA	19	0.000742894
rs367569	rs3751385	rs62149416	rs758739	rs999556	CCTTTTGGAA	19	0.000730409
rs367569	rs4561177	rs6677595	rs9304742	rs999556	TCGGTTTTAA	19	0.000625837
rs367569	rs3751385	rs758739	rs9988642	rs999556	CCTTGGTTAA	19	0.000755525
rs10088247	rs1609798	rs2243750	rs2295359	rs2451258	CTTTTTGGGA	18	0.000977318
rs10088247	rs10794648	rs1609798	rs2288831	rs3762999	CTTCTCCCGG	18	0.000609027	CTCCTTTTGG	10	0.00026904
rs10088247	rs1020760	rs1250544	rs3212227	rs6672420	CCGCTTAATT	18	0.000610125	CCGGCCCATT	8	0.000348739
rs10088247	rs2295359	rs3762999	rs3802826	rs6677595	CCAGGAGGTT	18	0.000801329
rs10088247	rs2233278	rs2853694	rs495337	rs9304742	CTGCCCCCTT	18	0.000757612
rs10088247	rs495337	rs6672420	rs6677595	rs9304742	CCCCATTTCT	18	0.000730467
rs10088247	rs3762999	rs514315	rs6677595	rs9504361	CCGACTTTAA	18	0.000731785
rs10088247	rs151823	rs3751385	rs3762999	rs9533962	CTCATCGGCC	18	0.000918132
rs10088247	rs10794648	rs1609798	rs2288831	rs999556	CTTCTCCCAA	18	0.000643379
rs10088247	rs2853694	rs3212227	rs545979	rs999556	CTCCAATCGG	18	0.00036287
rs10088247	rs2853694	rs3762999	rs545979	rs999556	CTCCAATCGG	18	0.00067162
rs1020760	rs367569	rs3762999	rs6672420	rs6677595	GCTCGGTTTT	18	0.000966547
rs10794648	rs151823	rs2233278	rs27043	rs9304742	CCCAGGAGTT	18	0.000312659
rs10794648	rs151823	rs2233278	rs30376	rs9304742	CCCAGGTCTT	18	0.00031118
rs10852936	rs10979182	rs1250544	rs1250546	rs280519	TTAATTCCGG	18	0.000248598
rs10852936	rs2233278	rs2451258	rs2853694	rs28998802	TCGGAACACC	18	0.000924986
rs10852936	rs2233278	rs2451258	rs2853694	rs3762999	TCGGAACAGG	18	4.86235e-05
rs10852936	rs2233278	rs2451258	rs2853694	rs582757	TCGGAACAAA	18	0.000823637
rs10852936	rs10979182	rs3802826	rs4561177	rs582757	TCAAAGAAGA	18	0.000648588
rs10852936	rs10979182	rs1250544	rs280519	rs62149416	TTAATTGGTT	18	0.000972588
rs10852936	rs2233278	rs2451258	rs2853694	rs62149416	TCGGAACATT	18	0.000925351
rs10852936	rs2233278	rs2451258	rs2853694	rs643177	TCGGAACAGG	18	0.000827226
rs10852936	rs2233278	rs2451258	rs2853694	rs9988642	TCGGAACATT	18	0.00095717
rs10852936	rs2233278	rs2451258	rs2853694	rs999556	TCGGAACAAA	18	5.13661e-05
rs11795343	rs151823	rs280519	rs9304742	rs999556	TTAAGGTTAA	18	0.000846689
rs1250544	rs151823	rs28998802	rs495337	rs7007032	TTAACCTCCC	18	0.00072941
rs1250544	rs3212227	rs3762999	rs514315	rs7007032	CCCAGATTCC	18	0.000678717
rs1250544	rs6672420	rs6677595	rs7007032	rs9504361	TTTTTTCCAA	18	0.000675061
rs1250546	rs151823	rs28998802	rs495337	rs7007032	CCAACCTCCC	18	0.000751009
rs1250546	rs6672420	rs6677595	rs7007032	rs9504361	CCTTTTCCAA	18	0.00069505
rs1250546	rs3212227	rs582757	rs9533962	rs999556	TTAAAACCAA	18	0.000805822
rs1250546	rs3212227	rs643177	rs9533962	rs999556	TTAAGGCCAA	18	0.000809333
rs151823	rs2233278	rs2451258	rs2700982	rs3799296	AAGCGACGAT	18	0.00075943
rs1609798	rs3799296	rs495337	rs7007032	rs9533962	TCTTTCCCTT	18	0.000685015
rs2233278	rs27043	rs2853694	rs3799296	rs6590334	GCGGCCATTC	18	0.000524431
rs2233278	rs2853694	rs30376	rs3799296	rs6590334	GCCCCCATTC	18	0.000531153
rs2233278	rs3212227	rs4561177	rs514315	rs6590334	GCAAAACTTC	18	0.000706111
rs2243750	rs367569	rs3751385	rs758739	rs999556	CCCCTTGGAA	18	8.2559e-05
rs2295359	rs27043	rs367569	rs963986	rs999556	AAGGTCCGAG	18	0.000967227
rs2295359	rs30376	rs367569	rs963986	rs999556	AACCTCCGAG	18	0.000979625
rs2451258	rs3751385	rs3799296	rs514315	rs545979	GATCTTTTTC	18	0.000936189
rs2700982	rs30376	rs4561177	rs514315	rs842625	CCCCAGTTAG	18	0.000806363
rs2853694	rs3751385	rs4561177	rs6672420	rs999556	CCTTAATTAG	18	0.000582692
rs2853694	rs643177	rs9304742	rs963986	rs999556	AAAGTTCCAG	18	0.00084704
rs28998802	rs495337	rs545979	rs582757	rs9533962	TCTCCCGACT	18	0.000971008
rs28998802	rs495337	rs582757	rs643177	rs9533962	TCTCGAAGCT	18	0.000134408
rs28998802	rs367569	rs3751385	rs758739	rs999556	CCCCTTGGAA	18	0.000730121
rs367569	rs3762999	rs4561177	rs6677595	rs9304742	TCGGGGTTTT	18	0.000592421
rs367569	rs3751385	rs582757	rs758739	rs999556	CCTTAAGGAA	18	0.000650123
rs367569	rs3751385	rs643177	rs758739	rs999556	CCTTGGGGAA	18	0.000652956
rs3762999	rs643177	rs892085	rs9304742	rs9504361	GGAGCCTTAA	18	0.00078026
rs3802826	rs643177	rs6590334	rs7007032	rs9304742	AGGGTCCCCC	18	0.000389712
rs10088247	rs2233278	rs2700982	rs3799296	rs6590334	TTGGGGATCC	17	0.000749526
rs10088247	rs10979182	rs3799296	rs3802826	rs6590334	CCAATTAGTC	17	0.000351695
rs10088247	rs2288831	rs6677595	rs892085	rs9533962	CTTTTTTTCC	17	0.000701766
rs10088247	rs3212227	rs6677595	rs892085	rs9533962	CTAATTTTCC	17	0.000721152
rs10088247	rs10794648	rs1609798	rs3212227	rs999556	CTTCTCCCAA	17	0.000628701
rs10088247	rs1250544	rs3802826	rs4561177	rs999556	CCCCGGAGAG	17	0.000635222
rs10088247	rs2451258	rs3212227	rs495337	rs999556	CTAAAATTAA	17	0.00061596
rs10088247	rs1250544	rs3802826	rs514315	rs999556	CCCCGGTTAG	17	0.000740635
rs10088247	rs4921493	rs6672420	rs892085	rs999556	CCCTATTCAG	17	0.000805082
rs1020760	rs2233278	rs2700982	rs2853694	rs4561177	GGGCGGCCAG	17	0.000758642
rs1020760	rs280519	rs34394770	rs3762999	rs643177	GGGGCTGGGG	17	0.000873944
rs1020760	rs11795343	rs2451258	rs3762999	rs6677595	GCTTGAGGTT	17	0.000658428
rs1020760	rs2288831	rs280519	rs4561177	rs842625	GCTTAGAGAA	17	0.000832429
rs1020760	rs2853694	rs4561177	rs6677595	rs842625	GCCCAACTAG	17	0.00084217
rs1020760	rs2233278	rs2451258	rs7552167	rs892085	GCGGAAGGCC	17	0.000770249
rs10794648	rs1250544	rs3212227	rs3762999	rs3799296	TCTCCCGGTT	17	0.000895312
rs10794648	rs1250546	rs3212227	rs3762999	rs3799296	TCCTCCGGTT	17	0.000894332
rs10794648	rs2233278	rs3212227	rs4561177	rs6590334	TCGCAAAATC	17	0.00083835
rs10794648	rs2243750	rs2700982	rs582757	rs7007032	CCTTGGGACC	17	0.00045943
rs10794648	rs2288831	rs2451258	rs3751385	rs842625	CCCTAATTAA	17	0.000908484
rs10794648	rs2288831	rs3212227	rs3751385	rs842625	CCCTCATTAA	17	0.000514236
rs10794648	rs2288831	rs280519	rs4561177	rs842625	CCTTAGAGAA	17	0.000738079
rs10794648	rs280519	rs3212227	rs4561177	rs842625	CCAGAAAGAA	17	0.000758468
rs10794648	rs2288831	rs3751385	rs545979	rs842625	CCCTTTCCAA	17	0.000990301
rs10794648	rs2288831	rs3751385	rs7552167	rs842625	CCCTTTGGAA	17	0.000609452
rs10794648	rs3751385	rs582757	rs9304742	rs9504361	TTTTGATTAA	17	0.000784972
rs10852936	rs10979182	rs1250546	rs13431841	rs280519	TTAACCGGGG	17	0.00079249
rs10852936	rs10979182	rs1250546	rs2451258	rs280519	TTAACCAAGG	17	0.000893889
rs10852936	rs10979182	rs1250544	rs280519	rs28998802	TTAATTGGCC	17	0.000972205
rs10852936	rs2295359	rs2853694	rs34394770	rs514315	TTGGCCTTCT	17	0.000640458
rs10852936	rs10979182	rs1250546	rs280519	rs545979	TTAACCGGCC	17	0.000974393
rs10852936	rs2233278	rs2451258	rs2853694	rs545979	TCGGAACACC	17	0.000900405
rs10852936	rs28998802	rs3212227	rs582757	rs643177	TCTCCAGAAG	17	0.000114229
rs10852936	rs1250544	rs151823	rs2233278	rs963986	TCCCCAGCCC	17	0.00065179
rs10852936	rs1250546	rs151823	rs2233278	rs963986	TCTTCAGCCC	17	0.00063436
rs10979182	rs27043	rs3799296	rs3802826	rs7007032	AAAGTTAGCC	17	0.000546104
rs10979182	rs30376	rs3799296	rs3802826	rs7007032	AATCTTAGCC	17	0.000543522
rs10979182	rs3762999	rs3802826	rs6590334	rs7007032	AAGAAGTCCC	17	0.000288455
rs10979182	rs2700982	rs2853694	rs3802826	rs892085	AACCCAGGTC	17	0.000988329
rs10979182	rs2853694	rs367569	rs4561177	rs9533962	AACCCCAATT	17	0.000647557
rs11795343	rs2233278	rs2451258	rs3762999	rs892085	CTGGAAGGCC	17	4.79861e-05
rs11795343	rs27043	rs280519	rs9304742	rs999556	TTGGGGTTAA	17	0.000869003
rs11795343	rs280519	rs30376	rs9304742	rs999556	TTGGCCTTAA	17	0.000880142
rs1250544	rs2233278	rs2700982	rs34394770	rs3802826	CCGCGGCCGG	17	0.000703835	TCGGGGCTAG	8	0.000320763
rs1250544	rs2295359	rs3212227	rs3799296	rs4921493	CCAAAAAATT	17	0.000458302
rs1250544	rs2233278	rs2243750	rs4561177	rs643177	CCGCCTGGAG	17	0.000708709
rs1250544	rs2288831	rs34394770	rs3762999	rs6677595	CCTTTTGGTT	17	0.000677622
rs1250544	rs2288831	rs28998802	rs6677595	rs758739	TCTTTCTTCC	17	0.000939424
rs1250546	rs2295359	rs3212227	rs3799296	rs4921493	TTAAAAAATT	17	0.000446047
rs1250546	rs2233278	rs2243750	rs4561177	rs643177	TTGCCTGGAG	17	0.000689757
rs1250546	rs3212227	rs3762999	rs514315	rs7007032	TTCAGATTCC	17	0.000660567
rs13431841	rs1609798	rs2288831	rs3802826	rs4561177	AGTTTTAGAA	17	0.000495405
rs13431841	rs1609798	rs3212227	rs3802826	rs4561177	AGTTAAAGAA	17	0.000509089
rs13431841	rs2853694	rs6590334	rs6677595	rs9533962	GGAATTTTCC	17	0.000866284
rs13431841	rs367569	rs3751385	rs758739	rs999556	GGCCTTGGAA	17	0.00057804
rs151823	rs2288831	rs280519	rs4561177	rs842625	CATTAGAGAA	17	0.00084898
rs2233278	rs3212227	rs3802826	rs4561177	rs514315	GCAAAGAACT	17	0.000942486
rs2233278	rs27043	rs582757	rs758739	rs892085	GCAAGACCTC	17	0.000945956
rs2233278	rs2700982	rs27043	rs2853694	rs9304742	GGGGAGCATT	17	0.000355529
rs2233278	rs2700982	rs2853694	rs30376	rs9304742	GGGGCATCTT	17	0.000353848
rs2233278	rs2853694	rs545979	rs758739	rs9304742	GGCACCCCTT	17	0.000577178
rs2233278	rs3751385	rs842625	rs892085	rs9304742	GGTCGGCCTT	17	0.000488904
rs2233278	rs27043	rs2853694	rs892085	rs963986	GCGGCCCCGG	17	0.000800818	GCAACACCCC	9	0.000700774
rs2233278	rs2853694	rs30376	rs892085	rs963986	GCCCCCCCGG	17	0.000811083	GCCATTCCCC	9	0.000698609
rs2243750	rs28998802	rs9304742	rs9504361	rs9533962	TTTCTTAACC	17	0.000864075
rs2243750	rs28998802	rs6677595	rs9304742	rs963986	CTTCTTTTCG	17	0.00090199
rs2243750	rs367569	rs3751385	rs9504361	rs999556	CCCCTTAAAA	17	0.000567078
rs2288831	rs2700982	rs3212227	rs3762999	rs4921493	TTGGAAGGCC	17	0.000336712
rs2288831	rs27043	rs3751385	rs3799296	rs7007032	CTAGCCTTCC	17	0.00079612
rs2288831	rs30376	rs3751385	rs3799296	rs7007032	CTTCCCTTCC	17	0.000792356
rs2288831	rs2700982	rs3212227	rs4921493	rs999556	TTGGAACCAA	17	0.000355705
rs2288831	rs2700982	rs3762999	rs4921493	rs999556	TTGGGGCCAA	17	5.57364e-05
rs2295359	rs280519	rs28998802	rs514315	rs9533962	GGAGTCCTCC	17	0.000613382
rs2295359	rs28998802	rs4921493	rs514315	rs9533962	GGTCTTCTCC	17	0.000525266
rs2451258	rs28998802	rs495337	rs643177	rs9533962	AATCTCAGCT	17	0.000869903
rs2700982	rs27043	rs4561177	rs514315	rs842625	CCGGAGTTAG	17	0.000796158
rs2700982	rs3212227	rs3762999	rs4921493	rs999556	GGAAGGCCAA	17	5.72761e-05
rs27043	rs3212227	rs3751385	rs3799296	rs7007032	AGCACCTTCC	17	0.000789134
rs2853694	rs3751385	rs3762999	rs4561177	rs6672420	CCTTGAAATT	17	0.000573854
rs2853694	rs34394770	rs3799296	rs6672420	rs6677595	CCCCTTTTCT	17	0.000784564
rs2853694	rs34394770	rs3751385	rs3762999	rs7007032	AACTTTGGCT	17	0.000624311
rs2853694	rs34394770	rs3751385	rs7007032	rs999556	AACTTTCTAA	17	0.000659525
rs2853694	rs3751385	rs6677595	rs9533962	rs999556	AATTCTTTAA	17	0.000719932
rs28998802	rs3212227	rs6677595	rs9304742	rs9504361	TCAATTTTAA	17	0.000884456
rs30376	rs3212227	rs3751385	rs3799296	rs7007032	TCCACCTTCC	17	0.000785403
rs34394770	rs6677595	rs7552167	rs9504361	rs999556	CCCTGGAAAA	17	0.000619159
rs34394770	rs7552167	rs758739	rs9504361	rs999556	CCGGCCAAAA	17	0.000649039
rs3751385	rs3802826	rs582757	rs6672420	rs9504361	TCGGGATTGG	17	0.000923583
rs3751385	rs495337	rs643177	rs9304742	rs9533962	TTTTAGTTCT	17	0.000823312
rs10088247	rs1250546	rs1609798	rs2243750	rs2451258	CTCCTTTTGA	16	0.000569922
rs10088247	rs1250544	rs1609798	rs2853694	rs367569	CTCCCCCCTC	16	0.000711782
rs10088247	rs1250546	rs1609798	rs2853694	rs367569	CTTTCCCCTC	16	0.000692748
rs10088247	rs10979182	rs2288831	rs2295359	rs4561177	CCAACTAGAG	16	0.000711511
rs10088247	rs10979182	rs13431841	rs3799296	rs4561177	CCAAGGTTGG	16	0.000766807
rs10088247	rs27043	rs3751385	rs3799296	rs495337	CCAGCCTTCC	16	0.000687033
rs10088247	rs30376	rs3751385	rs3799296	rs495337	CCTCCCTTCC	16	0.000683785
rs10088247	rs34394770	rs3751385	rs3762999	rs643177	CCCTCCGAGG	16	0.000977635
rs10088247	rs10852936	rs10979182	rs2451258	rs6672420	CTTTAGGATT	16	0.000794774
rs10088247	rs2233278	rs2853694	rs62149416	rs7007032	CTGGCATTCT	16	0.000254836
rs10088247	rs30376	rs3799296	rs6672420	rs7007032	CTTCTTATCC	16	0.000724721
rs10088247	rs2295359	rs495337	rs7007032	rs7552167	CTGGTCCCGG	16	0.000979375
rs10088247	rs151823	rs1609798	rs3762999	rs758739	CCAACCGACC	16	0.000534452
rs10088247	rs10979182	rs1609798	rs2853694	rs892085	CCGGTCCATC	16	0.000705183
rs10088247	rs10979182	rs2853694	rs6677595	rs892085	CCGGCATTTC	16	0.000503739
rs10088247	rs2295359	rs34394770	rs6590334	rs9304742	CTGGCTTTTT	16	0.00074971
rs10088247	rs10979182	rs3751385	rs842625	rs9504361	CCGGCCGGAA	16	0.000931452
rs10088247	rs2243750	rs28998802	rs7552167	rs9533962	TTTTTCAGCC	16	0.000866224
rs10088247	rs1609798	rs6677595	rs9504361	rs9533962	CCCCTTAATT	16	0.000642778
rs10088247	rs34394770	rs3751385	rs3762999	rs999556	CCCTCCGAAG	16	0.000401869
rs10088247	rs1250546	rs3802826	rs4561177	rs999556	CCTTGGAGAG	16	0.000618235
rs10088247	rs1250546	rs3802826	rs514315	rs999556	CCTTGGTTAG	16	0.000720829
rs10088247	rs151823	rs1609798	rs758739	rs999556	CCAACCCCAG	16	0.000542683
rs10088247	rs11795343	rs151823	rs9533962	rs999556	CCCTAACTAG	16	0.000453094
rs1020760	rs10852936	rs1609798	rs2295359	rs2853694	CCTTCCGGCC	16	0.000417705
rs1020760	rs10852936	rs2288831	rs2295359	rs2853694	CCTTTTGGCC	16	0.000316957
rs1020760	rs10852936	rs2295359	rs2853694	rs3212227	CCTTGGCCAA	16	0.000325713
rs1020760	rs2233278	rs2243750	rs2853694	rs4561177	GGGCTTCCAG	16	0.000597866	GCGCTTCCAA	10	0.000448389
rs1020760	rs280519	rs34394770	rs3762999	rs582757	GGGGCTGGAA	16	0.000870153
rs1020760	rs2233278	rs2451258	rs34394770	rs6590334	CCGCGACTTC	16	0.000713096
rs1020760	rs1250544	rs2853694	rs6590334	rs7007032	GGCCCACCCC	16	0.000383933	GCTTCATCCC	8	0.000490846
rs1020760	rs10852936	rs2243750	rs2451258	rs7552167	CCTTTTGAGG	16	0.000805921
rs1020760	rs2233278	rs2451258	rs3762999	rs892085	GCGCGAGGCC	16	0.000227051
rs1020760	rs4921493	rs7007032	rs7552167	rs892085	GGTTCCGGCC	16	0.000651284
rs1020760	rs2243750	rs2853694	rs7007032	rs9304742	GGTTCACCTT	16	0.000472371
rs1020760	rs2288831	rs2853694	rs7007032	rs9304742	GGTTCACCTT	16	0.000323781
rs1020760	rs545979	rs6672420	rs758739	rs9304742	GCTCTTCCCC	16	0.000946645
rs1020760	rs367569	rs3799296	rs6590334	rs999556	GCTCATTCAA	16	0.000885051
rs1020760	rs34394770	rs758739	rs892085	rs999556	GGCTCCTCAA	16	0.000862281
rs10794648	rs10852936	rs11795343	rs27043	rs4561177	TTTCTTGGAA	16	0.000845863
rs10794648	rs10852936	rs11795343	rs30376	rs4561177	TTTCTTCCAA	16	0.000856705
rs10794648	rs11795343	rs151823	rs3762999	rs4921493	TTTTCAGGTT	16	0.000716796
rs10794648	rs11795343	rs1250546	rs2233278	rs545979	CCCTCTGGCC	16	0.000486796
rs10794648	rs11795343	rs1250546	rs2233278	rs582757	CCCTCTGGAA	16	0.000445292
rs10794648	rs1250544	rs1609798	rs545979	rs582757	CCTTTTTCAA	16	0.000674905
rs10794648	rs1250546	rs1609798	rs545979	rs582757	CCCCTTTCAA	16	0.00069489
rs10794648	rs11795343	rs1250546	rs2233278	rs62149416	CCCTCTGGTT	16	0.000500282
rs10794648	rs2233278	rs280519	rs28998802	rs62149416	CCGGGGCCTT	16	0.000691408	CCGCGGTCTT	9	0.000531528
rs10794648	rs11795343	rs1250546	rs2233278	rs643177	CCCTCTGGGG	16	0.000447232
rs10794648	rs2233278	rs2288831	rs4561177	rs6590334	TCGCTTAATC	16	0.000815815
rs10794648	rs2853694	rs3762999	rs3799296	rs7007032	CCCAGATTCC	16	0.000825147
rs10794648	rs11795343	rs1250546	rs2233278	rs7552167	CCCTCTGGGG	16	0.000299584
rs10794648	rs2233278	rs280519	rs28998802	rs7552167	CCGGGGCCGG	16	0.000414036
rs10794648	rs2233278	rs280519	rs62149416	rs7552167	CCGGGGTTGG	16	0.0004142
rs10794648	rs151823	rs3751385	rs7007032	rs758739	TTAATTCTCC	16	0.000920901
rs10794648	rs3751385	rs643177	rs9304742	rs9504361	TTTTAGTTAA	16	0.000766571
rs10794648	rs11795343	rs1250546	rs2233278	rs9988642	CCCTCTGGTT	16	0.000517485
rs10794648	rs2233278	rs280519	rs28998802	rs9988642	CCGGGGCCTT	16	0.000715183
rs10794648	rs2233278	rs280519	rs62149416	rs9988642	CCGGGGTTTT	16	0.000715465
rs10794648	rs2233278	rs280519	rs7552167	rs9988642	CCGGGGGGTT	16	0.000428442
rs10794648	rs2233278	rs2853694	rs367569	rs999556	CCCCCATTAG	16	0.000874405
rs10852936	rs10979182	rs1250544	rs13431841	rs280519	TTAATTGGGG	16	0.000769698
rs10852936	rs10979182	rs1250544	rs2451258	rs280519	TTAATTAAGG	16	0.000868181
rs10852936	rs10979182	rs1250546	rs280519	rs367569	TTAACCGGCC	16	0.000793941
rs10852936	rs1250544	rs2288831	rs34394770	rs3762999	TCCCTTCTGG	16	0.000621924
rs10852936	rs13431841	rs27043	rs3762999	rs3802826	CCGGGGGGAA	16	0.000375618
rs10852936	rs13431841	rs30376	rs3762999	rs3802826	CCGGCCGGAA	16	0.000380432
rs10852936	rs28998802	rs34394770	rs3762999	rs3802826	CCCCCTGGAA	16	0.000774714
rs10852936	rs2295359	rs2853694	rs3799296	rs3802826	TTGGCCTTGG	16	0.000675867
rs10852936	rs2243750	rs2295359	rs2451258	rs495337	TTCTAGGACC	16	0.000799162	TCTTAAGATT	8	0.000375894
rs10852936	rs13431841	rs3212227	rs3799296	rs495337	TTGGAAAACC	16	0.000875669
rs10852936	rs10979182	rs1250544	rs280519	rs545979	TTAATTGGCC	16	0.000946369
rs10852936	rs34394770	rs3762999	rs3802826	rs62149416	CCCTGGAATT	16	0.00077502
rs10852936	rs2243750	rs2451258	rs27043	rs6677595	TTTTGAAGTT	16	0.000757695
rs10852936	rs2243750	rs2700982	rs28998802	rs6677595	TCCTCGTCTT	16	0.000704361
rs10852936	rs2243750	rs2451258	rs30376	rs6677595	TTTTGATCTT	16	0.000754113
rs10852936	rs2853694	rs3751385	rs4561177	rs6677595	CCCCTTAACT	16	0.000818219
rs10852936	rs1250544	rs2233278	rs27043	rs963986	TCCCGCAGCC	16	0.000645211
rs10852936	rs1250546	rs2233278	rs27043	rs963986	TCTTGCAGCC	16	0.000627957
rs10852936	rs1250544	rs2233278	rs30376	rs963986	TCCCGCTCCC	16	0.000642161
rs10852936	rs1250546	rs2233278	rs30376	rs963986	TCTTGCTCCC	16	0.000624988
rs10852936	rs34394770	rs3762999	rs3802826	rs9988642	CCCTGGAATT	16	0.00080167
rs10979182	rs1250544	rs2233278	rs280519	rs6677595	GGCCGCGGTT	16	0.000799487
rs10979182	rs151823	rs1609798	rs6677595	rs758739	AGCATTTTGG	16	0.000880512
rs10979182	rs2853694	rs367569	rs514315	rs892085	GGCCTCCTTC	16	0.000981856
rs10979182	rs2233278	rs3751385	rs643177	rs9304742	AAGCTTAGTT	16	0.00036216
rs10979182	rs280519	rs4921493	rs62149416	rs9533962	AAAGTTCTCT	16	0.000772761
rs10979182	rs2233278	rs643177	rs9304742	rs9533962	AAGCAGTTCT	16	0.00081129
rs10979182	rs280519	rs34394770	rs3751385	rs999556	AGGGCTTTAA	16	0.000642733
rs10979182	rs280519	rs2853694	rs9533962	rs999556	AAAGCATTAA	16	0.00071648
rs10979182	rs842625	rs9304742	rs963986	rs999556	AAAGTTCGAA	16	0.000518634
rs11795343	rs1250544	rs2233278	rs28998802	rs6590334	TTCCGGCCCC	16	0.000564944	CTTCGGCCTC	10	0.000353419
rs11795343	rs1250544	rs2233278	rs545979	rs6590334	TTCCGGCCCC	16	0.000549931
rs11795343	rs1250544	rs2233278	rs62149416	rs6590334	TTCCGGTTCC	16	0.000565167
rs11795343	rs2233278	rs495337	rs6590334	rs6672420	CTGCCCTCAA	16	0.000507145
rs11795343	rs1250546	rs2233278	rs28998802	rs7552167	CTCTGGCCGG	16	0.000647271
rs11795343	rs2233278	rs2451258	rs28998802	rs758739	CTGGAACCCC	16	0.000960761
rs11795343	rs27043	rs280519	rs3762999	rs9304742	TTGGGGGGTT	16	0.000822603
rs11795343	rs280519	rs30376	rs3762999	rs9304742	TTGGCCGGTT	16	0.000833148
rs11795343	rs1250544	rs2233278	rs6590334	rs9988642	TTCCGGCCTT	16	0.000584601
rs11795343	rs1250544	rs7007032	rs963986	rs999556	TTCCCCGGAG	16	0.000681627
rs11795343	rs1250546	rs7007032	rs963986	rs999556	TTTTCCGGAG	16	0.0006634
rs1250544	rs2288831	rs3802826	rs4561177	rs643177	TTCTAGAAAG	16	0.000877118
rs1250544	rs3212227	rs3802826	rs4561177	rs643177	TTCAAGAAAG	16	0.000869421
rs1250544	rs2288831	rs2700982	rs3762999	rs6677595	CCTTGGGGTT	16	0.000752246
rs1250544	rs151823	rs2233278	rs495337	rs7007032	TTAACCTCCC	16	0.000647513
rs1250544	rs3751385	rs3762999	rs514315	rs7007032	CCTCGATTCC	16	0.000707353
rs1250544	rs3762999	rs495337	rs7007032	rs892085	CCGATCCCTC	16	0.000464808
rs1250544	rs151823	rs280519	rs3762999	rs9304742	CCCAAAGGTT	16	0.000640232
rs1250544	rs3212227	rs6672420	rs7007032	rs9304742	CCCAATCCTT	16	0.000580294
rs1250544	rs2233278	rs3802826	rs892085	rs963986	CCGCAGCCCC	16	0.000659176
rs1250544	rs151823	rs280519	rs758739	rs999556	CCCAAACCAA	16	0.000815485
rs1250544	rs495337	rs7007032	rs892085	rs999556	CCTCCCTCAG	16	0.000471966
rs1250544	rs151823	rs280519	rs9304742	rs999556	CCCAAATTAA	16	0.000676345
rs1250546	rs2288831	rs34394770	rs3762999	rs6677595	TTTTTTGGTT	16	0.000659501
rs1250546	rs151823	rs2233278	rs495337	rs7007032	CCAACCTCCC	16	0.000666687
rs1250546	rs2295359	rs2853694	rs3751385	rs7552167	TTAACCTCGG	16	0.000842999
rs1250546	rs151823	rs280519	rs3762999	rs9304742	TTCAAAGGTT	16	0.000623111
rs1250546	rs3762999	rs643177	rs9304742	rs9504361	CTGGAGTTAA	16	0.000824705
rs1250546	rs151823	rs280519	rs758739	rs999556	TTCAAACCAA	16	0.000793678
rs1250546	rs151823	rs280519	rs9304742	rs999556	TTCAAATTAA	16	0.000658258
rs13431841	rs280519	rs3751385	rs3802826	rs4561177	GGAGTTAAAA	16	0.000849266
rs13431841	rs2451258	rs3762999	rs6677595	rs963986	GGGAGGTTCG	16	0.000745231
rs13431841	rs2451258	rs6677595	rs963986	rs999556	GGGATTCGAA	16	0.000787266
rs151823	rs2853694	rs3762999	rs514315	rs643177	AACCGATTAG	16	0.000647135
rs151823	rs2233278	rs2243750	rs2451258	rs6672420	AAGCTTGAAT	16	0.000800191
rs151823	rs2233278	rs27043	rs3799296	rs9304742	CAGGAGTTTT	16	0.000287063
rs151823	rs2233278	rs30376	rs3799296	rs9304742	CAGGTCTTTT	16	0.000285706
rs151823	rs3762999	rs6677595	rs7007032	rs9533962	CCGGTTTTTT	16	0.00075297
rs151823	rs2295359	rs367569	rs963986	rs999556	AAAATCCGAG	16	0.000942391
rs1609798	rs2288831	rs3802826	rs4561177	rs892085	TTTTAGAATC	16	0.000920617
rs1609798	rs2233278	rs30376	rs7552167	rs892085	TTGCCCAGCC	16	0.00074824
rs1609798	rs2295359	rs2451258	rs7007032	rs9304742	TTAGAACCTT	16	0.000599965
rs1609798	rs2295359	rs514315	rs7007032	rs9304742	TCGGCTCCTT	16	0.000892012
rs1609798	rs2288831	rs3762999	rs3799296	rs9533962	TCCCGGTTCT	16	0.000918522
rs2233278	rs2288831	rs3802826	rs4561177	rs514315	GCTTAGAACT	16	0.000917151
rs2233278	rs2288831	rs4561177	rs495337	rs6590334	GCTTAATCTC	16	0.00083894
rs2233278	rs3212227	rs4561177	rs495337	rs6590334	GCAAAATCTC	16	0.000862115
rs2233278	rs27043	rs2853694	rs514315	rs6677595	GCGGCCTTTT	16	0.000656353
rs2233278	rs2853694	rs30376	rs514315	rs6677595	GCCCCCTTTT	16	0.000664767
rs2233278	rs2243750	rs3751385	rs6677595	rs7007032	GCTTTCCTCC	16	0.000449
rs2233278	rs27043	rs2853694	rs6677595	rs842625	GGAGCACTGG	16	0.000516792
rs2233278	rs2853694	rs30376	rs6677595	rs842625	GGCATCCTGG	16	0.000514349
rs2233278	rs3799296	rs6590334	rs7552167	rs842625	GGATCCGGGG	16	0.000823857
rs2233278	rs2853694	rs34394770	rs545979	rs892085	GGCACTCCTC	16	0.000441886
rs2233278	rs30376	rs582757	rs758739	rs892085	GCTTGACCTC	16	0.000943034
rs2233278	rs3802826	rs6590334	rs7007032	rs9304742	CCAGTCCCCC	16	0.00038684
rs2233278	rs28998802	rs495337	rs582757	rs9533962	CCTCTCGACT	16	0.000885516
rs2243750	rs34394770	rs3762999	rs4561177	rs892085	CTCCGAAACC	16	0.000712318
rs2243750	rs2700982	rs582757	rs7007032	rs9504361	TTGGGACCAA	16	0.000585578
rs2288831	rs3212227	rs3762999	rs3802826	rs4921493	TTAAGGAGCC	16	0.00024298
rs2288831	rs3762999	rs3802826	rs4921493	rs62149416	TTGGAGCCTT	16	0.00072457
rs2288831	rs3802826	rs495337	rs7007032	rs963986	TTAGTCCCCG	16	0.000760233
rs2288831	rs3762999	rs3802826	rs4921493	rs9988642	TTGGAGCCTT	16	0.000749485
rs2288831	rs3212227	rs3802826	rs4921493	rs999556	TTAAAGCCAA	16	0.000256686
rs2295359	rs4921493	rs495337	rs6672420	rs892085	AATTTCAACC	16	0.000881857
rs2295359	rs3751385	rs7007032	rs9304742	rs9533962	AGTTCCTTCT	16	0.000622503
rs2295359	rs27043	rs367569	rs3762999	rs963986	AAGGTCGACG	16	0.000952558
rs2295359	rs30376	rs367569	rs3762999	rs963986	AACCTCGACG	16	0.000964768
rs2295359	rs27043	rs3751385	rs758739	rs999556	AAAATTGCAG	16	0.000895972
rs2295359	rs30376	rs3751385	rs758739	rs999556	AATTTTGCAG	16	0.000893205
rs2451258	rs3799296	rs582757	rs842625	rs892085	GATTGAAGCC	16	0.000856467
rs2451258	rs3762999	rs6677595	rs7552167	rs9304742	GAGGTTGGTT	16	0.000549188
rs2451258	rs28998802	rs495337	rs582757	rs9533962	AATCTCGACT	16	0.000890784
rs2451258	rs367569	rs3751385	rs758739	rs999556	AACCTTGGAA	16	0.000652
rs2700982	rs280519	rs3799296	rs495337	rs7007032	GGAATTTCCC	16	0.000740481
rs2700982	rs3802826	rs514315	rs545979	rs892085	GGAATTTCTC	16	0.000600898
rs2700982	rs3751385	rs7007032	rs758739	rs9304742	GGTTCCCCTT	16	0.000812356
rs2700982	rs28998802	rs495337	rs643177	rs9504361	GGTCTCAGAA	16	0.000674604
rs2700982	rs367569	rs3762999	rs6672420	rs963986	GGCCGGATCC	16	0.000868933
rs27043	rs28998802	rs3751385	rs3802826	rs4561177	GGCCTTAAAA	16	0.000528798
rs27043	rs3802826	rs4561177	rs7007032	rs9504361	AGAGAACCAA	16	0.00047557
rs27043	rs4561177	rs6590334	rs7007032	rs9504361	AGAATCCCAA	16	0.000356297
rs280519	rs2853694	rs4561177	rs582757	rs9533962	GGCCAAAATT	16	0.000887926
rs28998802	rs30376	rs3751385	rs3802826	rs4561177	CCCCTTAAAA	16	0.000535576
rs28998802	rs582757	rs6590334	rs6677595	rs892085	TCGACCCTTC	16	0.000601746
rs28998802	rs643177	rs6590334	rs6677595	rs892085	TCAGCCCTTC	16	0.00058764
rs28998802	rs495337	rs582757	rs62149416	rs9533962	TCTCGATTCT	16	0.00099791
rs28998802	rs34394770	rs495337	rs6677595	rs963986	TCCTCCTTCG	16	0.000810664
rs28998802	rs6677595	rs758739	rs9304742	rs963986	TCTTGCTTCG	16	0.000845957
rs28998802	rs3762999	rs495337	rs643177	rs999556	TCGATCAGAG	16	0.000251835
rs30376	rs3802826	rs4561177	rs7007032	rs9504361	TCAGAACCAA	16	0.000473322
rs30376	rs4561177	rs6590334	rs7007032	rs9504361	TCAATCCCAA	16	0.000354613
rs3212227	rs3762999	rs3802826	rs4921493	rs62149416	AAGGAGCCTT	16	0.000744586
rs3212227	rs3762999	rs3802826	rs4921493	rs9988642	AAGGAGCCTT	16	0.000770189
rs3212227	rs3802826	rs4921493	rs62149416	rs999556	AAAGCCTTAA	16	0.000786584
rs3212227	rs3802826	rs4921493	rs9988642	rs999556	AAAGCCTTAA	16	0.000813632
rs34394770	rs367569	rs3762999	rs6677595	rs9304742	TTTCGGTTTT	16	0.00082184
rs34394770	rs3762999	rs4921493	rs514315	rs9533962	CTGGTTCTTT	16	0.000903249
rs34394770	rs4921493	rs514315	rs9533962	rs999556	CTTTCTTTAA	16	0.000954197
rs367569	rs3762999	rs6672420	rs6677595	rs9304742	TCGGTTTTTT	16	0.000815725
rs367569	rs3751385	rs545979	rs758739	rs999556	CCTTCCGGAA	16	0.000710719
rs3751385	rs3762999	rs3802826	rs495337	rs9533962	TCGGAATCCT	16	0.000432313
rs3751385	rs3802826	rs545979	rs892085	rs9533962	TCAATCTCCT	16	0.000460015
rs3802826	rs545979	rs6672420	rs758739	rs9304742	AGTCTTCCCC	16	0.000790888
rs514315	rs582757	rs892085	rs9304742	rs999556	TTGACCTTAA	16	0.000838716
rs10088247	rs1250544	rs1609798	rs2243750	rs2451258	CTTTTTTTGA	15	0.000553531
rs10088247	rs1020760	rs1250544	rs13431841	rs2700982	CCGGCCGGGG	15	0.000610916
rs10088247	rs10852936	rs10979182	rs1250544	rs280519	TTTTAATTGG	15	0.000669621	CCTCGGCCAG	9	0.000397358
rs10088247	rs1250546	rs2288831	rs2700982	rs280519	CCTTTTGGAG	15	0.000653741
rs10088247	rs10794648	rs10979182	rs2233278	rs3212227	CCCCAACCAA	15	0.000800554
rs10088247	rs1020760	rs1250544	rs2853694	rs367569	CTCCCCCCTC	15	0.000528164
rs10088247	rs1020760	rs1250546	rs2853694	rs367569	CTCCTTCCTC	15	0.00051404
rs10088247	rs1020760	rs2243750	rs2288831	rs3751385	CCGGTTTTTC	15	0.000413138
rs10088247	rs1020760	rs2243750	rs3212227	rs3751385	CCGGTTAATC	15	0.00042455
rs10088247	rs1250544	rs151823	rs2700982	rs3762999	CCCCCAGGGA	15	0.000765559
rs10088247	rs2853694	rs34394770	rs3751385	rs3762999	CTAACTTTGG	15	0.000619488	CCAACTCCGA	9	0.000506791
rs10088247	rs2233278	rs27043	rs30376	rs3802826	CTGCGGCCAA	15	0.00018926
rs10088247	rs1250544	rs151823	rs2288831	rs4921493	CCCCCATTCT	15	0.000544478
rs10088247	rs1250546	rs151823	rs2288831	rs4921493	CCTTCATTCT	15	0.000529918
rs10088247	rs1250544	rs151823	rs3212227	rs4921493	CCCCCAAACT	15	0.000559519
rs10088247	rs1250546	rs151823	rs3212227	rs4921493	CCTTCAAACT	15	0.000544556
rs10088247	rs1020760	rs2288831	rs2853694	rs495337	CCGGTTCACC	15	0.000323429
rs10088247	rs1020760	rs2853694	rs3212227	rs495337	CCGGCAAACC	15	0.000332363
rs10088247	rs2288831	rs3762999	rs4921493	rs514315	CTTTGGCTCT	15	0.000839365
rs10088247	rs2233278	rs27043	rs3802826	rs545979	CTGCGGAACC	15	0.000712299
rs10088247	rs2233278	rs30376	rs3802826	rs545979	CTGCCCAACC	15	0.000721429
rs10088247	rs10852936	rs28998802	rs3212227	rs582757	TTTCTCCAGA	15	0.000583903
rs10088247	rs13431841	rs280519	rs4921493	rs582757	CCGGAGCTGA	15	0.000700313
rs10088247	rs2233278	rs27043	rs3802826	rs62149416	CTGCGGAATT	15	0.000732033
rs10088247	rs2233278	rs30376	rs3802826	rs62149416	CTGCCCAATT	15	0.000741416
rs10088247	rs10794648	rs11795343	rs4561177	rs643177	TTTTTTAAAG	15	0.000751955
rs10088247	rs1020760	rs2295359	rs34394770	rs6590334	CTGCGGCTTT	15	0.000888326
rs10088247	rs2295359	rs27043	rs34394770	rs6590334	CTGGAGCTTT	15	0.000896844
rs10088247	rs2295359	rs30376	rs34394770	rs6590334	CTGGTCCTTT	15	0.000892604
rs10088247	rs151823	rs2295359	rs3799296	rs6590334	CTCAGGTTTT	15	0.000923285
rs10088247	rs27043	rs3751385	rs3799296	rs6672420	CCAGCCTTTT	15	0.000876272
rs10088247	rs30376	rs3751385	rs3799296	rs6672420	CCTCCCTTTT	15	0.000872129
rs10088247	rs3762999	rs3799296	rs3802826	rs6672420	CCGATTAGTT	15	0.000941277
rs10088247	rs3762999	rs3799296	rs6590334	rs6672420	CCGATTTCTT	15	0.000705205
rs10088247	rs3751385	rs3799296	rs6672420	rs6677595	CCCCTTTTTT	15	0.000567272
rs10088247	rs4921493	rs495337	rs6672420	rs6677595	CCCTCCATTT	15	0.000736742
rs10088247	rs28998802	rs3212227	rs3751385	rs7007032	CTCCCATTCC	15	0.000917038
rs10088247	rs27043	rs3799296	rs6672420	rs7007032	CTAGTTATCC	15	0.000728163
rs10088247	rs1250546	rs1609798	rs2451258	rs758739	CTCCTTGACC	15	0.000635626
rs10088247	rs1020760	rs2288831	rs3751385	rs758739	CCGGTTTCCC	15	0.000460767
rs10088247	rs1020760	rs3212227	rs3751385	rs758739	CCGGAATCCC	15	0.000473495
rs10088247	rs10794648	rs151823	rs3762999	rs758739	CCCCCAGAGC	15	0.000969187
rs10088247	rs10979182	rs13431841	rs3751385	rs892085	CCGGGGCCTC	15	0.000703214
rs10088247	rs10979182	rs367569	rs6590334	rs892085	CCAACCTCTC	15	0.000646691
rs10088247	rs1250546	rs3212227	rs7552167	rs892085	CCTTAAGGTC	15	0.000552307
rs10088247	rs3751385	rs495337	rs643177	rs9304742	CTTTTTAGTT	15	0.000505107
rs10088247	rs3802826	rs643177	rs6590334	rs9304742	CCAGGGTCCC	15	0.000404812
rs10088247	rs3802826	rs643177	rs842625	rs9304742	CCAGGGGGCC	15	0.000946248
rs10088247	rs1250546	rs2700982	rs892085	rs9304742	CCTTGGCCTT	15	0.000859512
rs10088247	rs11795343	rs2233278	rs582757	rs9504361	TTCTGGAAAA	15	0.000732804
rs10088247	rs10979182	rs6590334	rs892085	rs9504361	CCAATCTCAA	15	0.000480991	CCGGTCTCGA	8	0.000407957
rs10088247	rs3762999	rs6677595	rs9304742	rs9504361	CCGATTCTAA	15	0.000894089
rs10088247	rs10979182	rs4921493	rs545979	rs9533962	CTAGTTTCCC	15	0.00089403
rs10088247	rs28998802	rs495337	rs842625	rs9533962	CCCCTCAGTT	15	0.000874513
rs10088247	rs2233278	rs2700982	rs514315	rs963986	TTGGGGCTCG	15	0.000398063
rs10088247	rs2233278	rs27043	rs3802826	rs9988642	CTGCGGAATT	15	0.000757205
rs10088247	rs2233278	rs30376	rs3802826	rs9988642	CTGCCCAATT	15	0.00076691
rs10088247	rs11795343	rs151823	rs1609798	rs999556	CCCTAACCAG	15	0.000378639
rs10088247	rs2233278	rs280519	rs2853694	rs999556	CCCCAACAAG	15	0.000959466
rs10088247	rs10794648	rs3751385	rs4561177	rs999556	CTTCTTAGAA	15	0.000781674
rs10088247	rs11795343	rs4921493	rs6672420	rs999556	CCCTCTATAG	15	0.000694462
rs10088247	rs1250544	rs6672420	rs7552167	rs999556	CCCCATGGAG	15	0.000596121
rs10088247	rs1250546	rs6672420	rs7552167	rs999556	CCTTATGGAG	15	0.00058018
rs10088247	rs2853694	rs6672420	rs9304742	rs999556	CCCAATCTAG	15	0.000861353
rs10088247	rs11795343	rs27043	rs9533962	rs999556	CCCTGGCTAG	15	0.000465035
rs10088247	rs11795343	rs30376	rs9533962	rs999556	CCCTCCCTAG	15	0.000470996
rs10088247	rs1250544	rs6590334	rs963986	rs999556	CCCCCCGGAG	15	0.000786936
rs1020760	rs1250544	rs151823	rs2233278	rs2288831	CCCCAAGCTT	15	0.000778949
rs1020760	rs1250546	rs151823	rs2233278	rs2288831	CCTTAAGCTT	15	0.000758118
rs1020760	rs1250544	rs151823	rs2233278	rs3212227	CCCCAAGCAA	15	0.000800466
rs1020760	rs1250546	rs151823	rs2233278	rs3212227	CCTTAAGCAA	15	0.00077906
rs1020760	rs10794648	rs2233278	rs34394770	rs3802826	CCCCGCCCGG	15	0.000679776
rs1020760	rs2233278	rs2295359	rs2853694	rs4921493	GGGCAGCCTT	15	0.000529252	GCGGGGCATT	8	0.000257281
rs1020760	rs2295359	rs3799296	rs4921493	rs514315	GGAAAATTTT	15	0.000614604
rs1020760	rs3799296	rs3802826	rs514315	rs582757	GGAAAATTAA	15	0.000791178
rs1020760	rs2233278	rs28998802	rs367569	rs62149416	GCGGCCTCTT	15	0.000649281
rs1020760	rs3799296	rs3802826	rs514315	rs643177	GGAAAATTGG	15	0.000794625
rs1020760	rs10852936	rs2233278	rs514315	rs6677595	GCTTCCCCTT	15	0.0006329
rs1020760	rs10979182	rs1250546	rs545979	rs7007032	GGGGCCTCTT	15	0.000503487
rs1020760	rs1250546	rs2853694	rs6590334	rs7007032	GGTTCACCCC	15	0.000373666	GCCCCATCCC	8	0.000505381
rs1020760	rs1250544	rs3212227	rs6590334	rs7007032	GGCCCACCCC	15	0.000418583
rs1020760	rs2243750	rs2451258	rs2853694	rs7552167	GGTTGACCGG	15	0.000696545
rs1020760	rs2295359	rs2700982	rs643177	rs7552167	GCGGCCAGGG	15	0.000783576
rs1020760	rs27043	rs3799296	rs7007032	rs7552167	GGAGATCCGG	15	0.000749745
rs1020760	rs30376	rs3799296	rs7007032	rs7552167	GGTCATCCGG	15	0.0007462
rs1020760	rs10979182	rs3212227	rs4561177	rs9304742	GGAGAAAACC	15	0.000494667
rs1020760	rs2700982	rs2853694	rs7007032	rs9304742	GGCGCACCTT	15	0.000377552
rs1020760	rs2853694	rs3212227	rs7007032	rs9304742	GGCAAACCTT	15	0.000332725
rs1020760	rs10852936	rs514315	rs892085	rs9304742	GGTCCCCCTT	15	0.000927059
rs1020760	rs2233278	rs34394770	rs6590334	rs963986	GGGCTTCCCC	15	0.000842975
rs1020760	rs2233278	rs6677595	rs9504361	rs963986	GGGCCTAACC	15	0.00068707	GCGCTTGGGG	13	0.000547071
rs1020760	rs2233278	rs28998802	rs367569	rs9988642	GCGGCCTCTT	15	0.000671607
rs1020760	rs1609798	rs643177	rs9304742	rs999556	CCCCAGTTAA	15	0.000380235
rs10794648	rs10852936	rs10979182	rs1250544	rs2233278	TTCCGGCCGC	15	0.000535431
rs10794648	rs10852936	rs10979182	rs1250546	rs2233278	TTCCGGTTGC	15	0.000521113
rs10794648	rs11795343	rs1250544	rs1250546	rs2233278	CCCTTCCTGG	15	0.000267063
rs10794648	rs13431841	rs2233278	rs280519	rs28998802	CCGGGGGGCC	15	0.000547175
rs10794648	rs10852936	rs11795343	rs151823	rs4561177	TTTCTTAAAA	15	0.000824143
rs10794648	rs2853694	rs3751385	rs3762999	rs4561177	CCCCTTGAAA	15	0.000491538
rs10794648	rs1250544	rs1609798	rs2233278	rs4921493	TTCCCCGCTT	15	0.000650236
rs10794648	rs1250546	rs1609798	rs2233278	rs4921493	TTTTCCGCTT	15	0.000632848
rs10794648	rs2233278	rs2295359	rs367569	rs4921493	CCGGGGCCTT	15	0.000390256
rs10794648	rs11795343	rs1250544	rs2233278	rs545979	CCCTTCGGCC	15	0.000487329
rs10794648	rs1609798	rs34394770	rs3802826	rs545979	CCTTTTAGTC	15	0.000724602
rs10794648	rs34394770	rs3762999	rs3802826	rs545979	TCCTGGAACC	15	0.000629192
rs10794648	rs11795343	rs1250544	rs2233278	rs582757	CCCTTCGGAA	15	0.00044578
rs10794648	rs11795343	rs1250544	rs2233278	rs62149416	CCCTTCGGTT	15	0.000500831
rs10794648	rs13431841	rs2233278	rs280519	rs62149416	CCGGGGGGTT	15	0.000547391
rs10794648	rs34394770	rs3762999	rs3802826	rs62149416	TCCTGGAATT	15	0.000646624
rs10794648	rs11795343	rs1250544	rs2233278	rs643177	CCCTTCGGGG	15	0.000447722
rs10794648	rs1250544	rs1609798	rs545979	rs643177	CCTTTTTCGG	15	0.000677845
rs10794648	rs1250546	rs1609798	rs545979	rs643177	CCCCTTTCGG	15	0.000697917
rs10794648	rs10979182	rs151823	rs2233278	rs6590334	CCAGCAGGCC	15	0.000477493
rs10794648	rs2288831	rs3762999	rs514315	rs6590334	TCTTGACCTC	15	0.000931083
rs10794648	rs2233278	rs280519	rs3802826	rs6677595	TCGCAGAATT	15	0.000736398
rs10794648	rs11795343	rs1250544	rs2233278	rs7552167	CCCTTCGGGG	15	0.000299913
rs10794648	rs13431841	rs2233278	rs280519	rs7552167	CCGGGGGGGG	15	0.000327794
rs10794648	rs2288831	rs3751385	rs582757	rs842625	CCCTTTAAAA	15	0.000905869
rs10794648	rs2288831	rs3751385	rs643177	rs842625	CCCTTTGGAA	15	0.000909816
rs10794648	rs495337	rs6590334	rs7007032	rs842625	CCTCCCCCAG	15	0.000918122
rs10794648	rs2288831	rs2295359	rs367569	rs892085	CCCTAATCTT	15	0.00054389
rs10794648	rs2295359	rs3212227	rs367569	rs892085	CCAACATCTT	15	0.000539117
rs10794648	rs11795343	rs2853694	rs545979	rs9304742	CCCTCATCCC	15	0.000502479
rs10794648	rs3751385	rs3799296	rs582757	rs9304742	TTTTTTGATT	15	0.000565452	TCCCTTGACC	8	0.000771777
rs10794648	rs3212227	rs34394770	rs643177	rs9304742	CCCACCAGTT	15	0.000864658
rs10794648	rs11795343	rs2243750	rs7007032	rs9304742	CCCTTTCCTT	15	0.000899584
rs10794648	rs2288831	rs495337	rs7007032	rs9304742	CCTTTCCCTT	15	0.000785764
rs10794648	rs10852936	rs6590334	rs842625	rs9504361	CCTCTTAGAA	15	0.000820437
rs10794648	rs2295359	rs28998802	rs3212227	rs9533962	CCAGTCCATT	15	0.000950398
rs10794648	rs2243750	rs28998802	rs4921493	rs9533962	TCTTTCTTCC	15	0.000677377
rs10794648	rs28998802	rs4921493	rs758739	rs9533962	TCTCTTCCCC	15	0.000755468
rs10794648	rs1250544	rs1609798	rs2233278	rs963986	TTCCCCGCGG	15	0.000708665
rs10794648	rs1250546	rs1609798	rs2233278	rs963986	TTTTCCGCGG	15	0.000689714
rs10794648	rs2233278	rs2853694	rs545979	rs963986	CCGGCACCCG	15	0.000516392
rs10794648	rs11795343	rs1250544	rs2233278	rs9988642	CCCTTCGGTT	15	0.000518052
rs10794648	rs13431841	rs2233278	rs280519	rs9988642	CCGGGGGGTT	15	0.000566213
rs10794648	rs34394770	rs3762999	rs3802826	rs9988642	TCCTGGAATT	15	0.000668858
rs10794648	rs2853694	rs3751385	rs4561177	rs999556	CCCCTTAAAG	15	0.000499108
rs10794648	rs1250544	rs2700982	rs6590334	rs999556	TTCCGGCCAA	15	0.000545169
rs10794648	rs2288831	rs514315	rs6590334	rs999556	TCTTCCTCAG	15	0.000945422	CCCTCCCCAA	8	0.000463551
rs10794648	rs2853694	rs3799296	rs7007032	rs999556	CCCATTCCAG	15	0.000837854
rs10852936	rs10979182	rs1250544	rs2700982	rs280519	TTAATTGGGG	15	0.000587557
rs10852936	rs10979182	rs1250546	rs2700982	rs280519	TTAACCGGGG	15	0.000604956
rs10852936	rs13431841	rs2233278	rs2451258	rs2853694	TCGGGGAACA	15	0.000732315
rs10852936	rs1250544	rs2288831	rs27043	rs2853694	TTTTTTAGCC	15	0.000296353
rs10852936	rs1250546	rs2288831	rs27043	rs2853694	TTCCTTAGCC	15	0.000305129
rs10852936	rs1250544	rs2288831	rs2853694	rs30376	TTTTTTCCTC	15	0.000294952
rs10852936	rs1250546	rs2288831	rs2853694	rs30376	TTCCTTCCTC	15	0.000303686
rs10852936	rs1250544	rs27043	rs2853694	rs3212227	TTTTAGCCAA	15	0.00030454
rs10852936	rs1250546	rs27043	rs2853694	rs3212227	TTCCAGCCAA	15	0.000313558
rs10852936	rs1250544	rs2853694	rs30376	rs3212227	TTTTCCTCAA	15	0.0003031
rs10852936	rs1250546	rs2853694	rs30376	rs3212227	TTCCCCTCAA	15	0.000312075
rs10852936	rs10979182	rs1250546	rs280519	rs34394770	TTAACCGGTT	15	0.000544943
rs10852936	rs10979182	rs1250544	rs280519	rs367569	TTAATTGGCC	15	0.000771108
rs10852936	rs2233278	rs2451258	rs2853694	rs367569	TCGGAACACC	15	0.000733656
rs10852936	rs2233278	rs2288831	rs28998802	rs367569	TCGGTTCCCC	15	0.000578489
rs10852936	rs2233278	rs2288831	rs3212227	rs367569	TCGGTTAACC	15	0.000194069
rs10852936	rs2233278	rs28998802	rs3212227	rs367569	TCGGCCAACC	15	0.000594469
rs10852936	rs1250546	rs2288831	rs34394770	rs3762999	TCTTTTCTGG	15	0.000605293
rs10852936	rs2295359	rs2853694	rs34394770	rs3799296	TTGGCCTTTT	15	0.000703582
rs10852936	rs13431841	rs2233278	rs3762999	rs3802826	TCGGGGGGGG	15	4.8624e-05
rs10852936	rs34394770	rs367569	rs3762999	rs3802826	CCCTCCGGAA	15	0.000614468
rs10852936	rs1250544	rs13431841	rs2451258	rs495337	TTCCGGGACC	15	0.000751245
rs10852936	rs1250546	rs13431841	rs2451258	rs495337	TTTTGGGACC	15	0.000731155
rs10852936	rs1250544	rs2233278	rs2295359	rs514315	TTTTGCAGTT	15	0.00062949
rs10852936	rs34394770	rs3762999	rs3802826	rs545979	CCCTGGAACC	15	0.000754127
rs10852936	rs2233278	rs2700982	rs2853694	rs62149416	TCGGGGCATT	15	0.000626248
rs10852936	rs11795343	rs2295359	rs34394770	rs6672420	TCTTAACCAT	15	0.000757485
rs10852936	rs2853694	rs30376	rs4921493	rs6677595	TTCCTCCTCT	15	0.00087874
rs10852936	rs3212227	rs367569	rs4921493	rs6677595	TTCCCCCCCT	15	0.000577127
rs10852936	rs13431841	rs495337	rs514315	rs6677595	TTGGCCCCTT	15	0.0004581
rs10852936	rs28998802	rs495337	rs514315	rs6677595	TTCCCCCCTT	15	0.000578625
rs10852936	rs10979182	rs1250546	rs280519	rs7007032	TTAACCGGTT	15	0.000688143
rs10852936	rs280519	rs28998802	rs545979	rs7007032	TTGGCCTCTT	15	0.000739657
rs10852936	rs10979182	rs1250544	rs280519	rs842625	TTAATTGGGG	15	0.000742526
rs10852936	rs10979182	rs1250546	rs280519	rs842625	TTAACCGGGG	15	0.000764514
rs10852936	rs2700982	rs643177	rs6672420	rs892085	TCCCAGTTTC	15	0.000542351
rs10852936	rs1250544	rs367569	rs6677595	rs892085	TTCCTCCTTC	15	0.000803003
rs10852936	rs34394770	rs7552167	rs9304742	rs9504361	TTCCGGTTAA	15	0.000739194
rs10852936	rs2295359	rs2853694	rs514315	rs9533962	TCAACCCTCT	15	0.000882691
rs10852936	rs1250544	rs2233278	rs514315	rs963986	TCCCGCTTCC	15	0.000717665
rs10852936	rs1250546	rs2233278	rs514315	rs963986	TCTTGCTTCC	15	0.000698473
rs10852936	rs1609798	rs2853694	rs7007032	rs963986	TCTTCCCTGG	15	0.000730689
rs10852936	rs2233278	rs2288831	rs367569	rs9988642	TCGGTTCCTT	15	0.000598617
rs10852936	rs2233278	rs3212227	rs367569	rs9988642	TCGGAACCTT	15	0.000615153
rs10852936	rs151823	rs2451258	rs545979	rs999556	CCAAGACCAA	15	0.000859028
rs10852936	rs1250544	rs495337	rs7007032	rs999556	CCCCTCCCAG	15	0.000604677
rs10852936	rs10979182	rs2853694	rs758739	rs999556	TCAACAGCAA	15	0.000827482
rs10852936	rs514315	rs7007032	rs9304742	rs999556	CCCTCCTTAG	15	0.000861919
rs10852936	rs7007032	rs9504361	rs9533962	rs999556	TCCTGATTAA	15	0.00068031
rs10852936	rs151823	rs2451258	rs9988642	rs999556	CCAAGATTAA	15	0.000913185
rs10979182	rs280519	rs34394770	rs3751385	rs3762999	AGGGCTTTGG	15	0.000608415
rs10979182	rs1609798	rs4921493	rs514315	rs582757	AATTCTTTGA	15	0.000924966
rs10979182	rs1250546	rs2233278	rs280519	rs6677595	GGTTGCGGTT	15	0.000778107
rs10979182	rs151823	rs3212227	rs367569	rs7007032	AACAAACCCC	15	0.000792058
rs10979182	rs151823	rs3212227	rs3799296	rs7007032	AACAAATTCC	15	0.000424364
rs10979182	rs151823	rs6590334	rs7007032	rs842625	AACATCCCGG	15	0.000742839
rs10979182	rs2233278	rs27043	rs2853694	rs892085	AAGCGGCCCC	15	0.000370545
rs10979182	rs2233278	rs2853694	rs30376	rs892085	AAGCCCCCCC	15	0.000375295
rs10979182	rs27043	rs3762999	rs758739	rs9504361	AAGGGGCCGA	15	0.000525233
rs10979182	rs30376	rs3762999	rs758739	rs9504361	AACCGGCCGA	15	0.000531965
rs10979182	rs1609798	rs2288831	rs3799296	rs9533962	AATTTTTTCC	15	0.000781391
rs10979182	rs2700982	rs2853694	rs4561177	rs9533962	AAGGCCAATT	15	0.000493416
rs10979182	rs3799296	rs495337	rs7007032	rs9533962	AGTTTCCCTT	15	0.000754881
rs10979182	rs2233278	rs643177	rs892085	rs9533962	AAGCAGCCCT	15	0.000929423
rs10979182	rs151823	rs4561177	rs514315	rs963986	AACAAATTCC	15	0.000820308
rs10979182	rs11795343	rs2243750	rs6677595	rs963986	AGCTCCCTCC	15	0.000935796
rs11795343	rs151823	rs3751385	rs514315	rs545979	TTCCCCCTTC	15	0.000858871
rs11795343	rs2233278	rs2451258	rs2853694	rs582757	CTGGAACAAA	15	0.000746695
rs11795343	rs2233278	rs2243750	rs2451258	rs62149416	CTGGTTAATT	15	0.000861788
rs11795343	rs1250544	rs1250546	rs2233278	rs6590334	TTCCTTGGCC	15	0.000139186
rs11795343	rs1250546	rs2233278	rs545979	rs6590334	TTTTGGCCCC	15	0.000535225
rs11795343	rs1250546	rs2233278	rs62149416	rs6590334	TTTTGGTTCC	15	0.000550054
rs11795343	rs1609798	rs2853694	rs28998802	rs6677595	CTCCAATCTT	15	0.000749863
rs11795343	rs2288831	rs2295359	rs2451258	rs7007032	TTTTAAGACT	15	0.000871204
rs11795343	rs2295359	rs2451258	rs3212227	rs7007032	TTAAGAAACT	15	0.00089527
rs11795343	rs1250544	rs2233278	rs28998802	rs7552167	CTTCGGCCGG	15	0.000647981
rs11795343	rs2243750	rs4561177	rs62149416	rs7552167	TTTTAACTGG	15	0.00070863
rs11795343	rs2233278	rs2243750	rs2451258	rs758739	CTGGTTAACC	15	0.000457588
rs11795343	rs2233278	rs2451258	rs582757	rs758739	CTGGAAAACC	15	0.000855493
rs11795343	rs2233278	rs2451258	rs643177	rs758739	CTGGAAGGCC	15	0.00085922
rs11795343	rs2700982	rs3751385	rs514315	rs842625	TTGGTTCTAA	15	0.000610798
rs11795343	rs2243750	rs27043	rs28998802	rs892085	CTTTGGTCTC	15	0.000575856
rs11795343	rs2243750	rs28998802	rs30376	rs892085	CTTTTCCCTC	15	0.000583237
rs11795343	rs2451258	rs3762999	rs6677595	rs892085	TTGAGGTTTC	15	0.000541936
rs11795343	rs3799296	rs3802826	rs7007032	rs9533962	TTTTAGCCTT	15	0.000802807
rs11795343	rs27043	rs280519	rs3762999	rs963986	CTGGAGGGCG	15	0.000979116
rs11795343	rs280519	rs30376	rs3762999	rs963986	CTAGCCGGCG	15	0.000991667
rs11795343	rs2451258	rs3762999	rs6677595	rs963986	TTGAGGTTCG	15	0.000570574
rs11795343	rs1250544	rs3762999	rs7007032	rs963986	TTCCGACCGG	15	0.00067129
rs11795343	rs1250546	rs3762999	rs7007032	rs963986	TTTTGACCGG	15	0.000653338
rs11795343	rs2233278	rs2243750	rs2451258	rs9988642	CTGGTTAATT	15	0.000891422
rs11795343	rs1250546	rs2233278	rs6590334	rs9988642	TTTTGGCCTT	15	0.000568968
rs11795343	rs1250544	rs2295359	rs4561177	rs999556	TTTCAAAGAA	15	0.000904792
rs1250544	rs151823	rs1609798	rs2853694	rs3751385	TTAATTCATT	15	0.000706089
rs1250544	rs280519	rs367569	rs3751385	rs3802826	CCGGCCTTAA	15	0.000809501
rs1250544	rs2700982	rs280519	rs3762999	rs4921493	CCCCAGGATT	15	0.000893203
rs1250544	rs2295359	rs2451258	rs2853694	rs495337	TCAAGACATT	15	0.000478002
rs1250544	rs2233278	rs2295359	rs2700982	rs6672420	CCGCAAGGAT	15	0.000891348
rs1250544	rs151823	rs34394770	rs495337	rs7007032	TTAATTTCCC	15	0.000397093
rs1250544	rs3212227	rs3762999	rs6672420	rs7007032	CCCAGAATCC	15	0.000476882
rs1250544	rs151823	rs495337	rs6672420	rs7007032	TTAATCTTCC	15	0.000394138
rs1250544	rs28998802	rs34394770	rs3799296	rs7552167	CCTCCTTTGG	15	0.000799003
rs1250544	rs1609798	rs2295359	rs4921493	rs7552167	CCTTAATTGG	15	0.000860023
rs1250544	rs1609798	rs4561177	rs514315	rs7552167	TTTTAACTGG	15	0.000866138
rs1250544	rs1609798	rs2243750	rs2295359	rs892085	CCTTCTAACC	15	0.000728733
rs1250544	rs495337	rs514315	rs7007032	rs892085	CCTCTTCCTC	15	0.000752584
rs1250544	rs6672420	rs7007032	rs892085	rs9304742	CCATCCCCTT	15	0.000579408	TCTTCCCCCC	11	0.000445379
rs1250544	rs3762999	rs643177	rs9304742	rs9504361	TCGGAGTTAA	15	0.000825609
rs1250544	rs151823	rs2243750	rs280519	rs999556	CCCATTAAAA	15	0.000731189
rs1250544	rs3212227	rs3802826	rs4561177	rs999556	CCAAAGGGAA	15	0.000677839
rs1250544	rs2853694	rs3212227	rs6677595	rs999556	CCCAAATTAA	15	0.000626475
rs1250544	rs2853694	rs514315	rs7007032	rs999556	CCCATTCCAG	15	0.000632121
rs1250544	rs3212227	rs6672420	rs7007032	rs999556	CCCAATCCAG	15	0.000484226
rs1250546	rs13431841	rs1609798	rs2451258	rs280519	CCGGTTGAGG	15	0.000819557
rs1250546	rs151823	rs1609798	rs2853694	rs3751385	CCAATTCATT	15	0.000726997
rs1250546	rs2700982	rs280519	rs3762999	rs4921493	TTCCAGGATT	15	0.000869317
rs1250546	rs2295359	rs2451258	rs2853694	rs495337	CTAAGACATT	15	0.000477479
rs1250546	rs2288831	rs2451258	rs643177	rs6677595	CCCTGAAGTT	15	0.000695518
rs1250546	rs151823	rs34394770	rs495337	rs7007032	CCAATTTCCC	15	0.000408851
rs1250546	rs3751385	rs3762999	rs514315	rs7007032	TTTCGATTCC	15	0.000688437
rs1250546	rs151823	rs495337	rs6672420	rs7007032	CCAATCTTCC	15	0.000405809
rs1250546	rs28998802	rs34394770	rs3799296	rs7552167	TTTCCTTTGG	15	0.000777636
rs1250546	rs1609798	rs2295359	rs4921493	rs7552167	TTTTAATTGG	15	0.000837025
rs1250546	rs1609798	rs4561177	rs514315	rs7552167	CCTTAACTGG	15	0.000891786
rs1250546	rs2700982	rs28998802	rs4561177	rs758739	CCCGTCAGGC	15	0.000608909	TTCGTCAGGC	9	0.000586682
rs1250546	rs1609798	rs2243750	rs2295359	rs892085	TTTTCTAACC	15	0.000709245
rs1250546	rs3762999	rs495337	rs7007032	rs892085	TTGATCCCTC	15	0.000452379
rs1250546	rs3212227	rs6672420	rs7007032	rs9304742	TTCAATCCTT	15	0.000564776
rs1250546	rs6672420	rs7007032	rs892085	rs9304742	TTATCCCCTT	15	0.000563914	CTTTCCCCCC	11	0.000444891
rs1250546	rs2233278	rs514315	rs9504361	rs9533962	CTGCCCAATT	15	0.000667448
rs1250546	rs2233278	rs3802826	rs892085	rs963986	TTGCAGCCCC	15	0.000641549
rs1250546	rs151823	rs2243750	rs280519	rs999556	TTCATTAAAA	15	0.000711636
rs1250546	rs3212227	rs3802826	rs4561177	rs999556	TTAAAGGGAA	15	0.000659712
rs1250546	rs495337	rs7007032	rs892085	rs999556	TTTCCCTCAG	15	0.000459345
rs13431841	rs151823	rs2451258	rs27043	rs3762999	GGAAGAGGGG	15	0.000306814
rs13431841	rs151823	rs2451258	rs30376	rs3762999	GGAAGACCGG	15	0.000310747
rs13431841	rs2233278	rs2853694	rs3802826	rs4561177	GGGCAAAAAA	15	0.000467284
rs13431841	rs34394770	rs3762999	rs3802826	rs495337	GGCTGGAATC	15	0.000526239
rs13431841	rs1609798	rs2853694	rs4561177	rs6677595	GGTTCCAACT	15	0.000653875
rs13431841	rs27043	rs3802826	rs4561177	rs7007032	GGAGAGAACC	15	0.000638233
rs13431841	rs30376	rs3802826	rs4561177	rs7007032	GGTCAGAACC	15	0.000635216
rs13431841	rs1609798	rs2853694	rs6672420	rs7007032	AGCCCATTCC	15	0.000622832
rs13431841	rs2233278	rs27043	rs34394770	rs9304742	GGGGAGCTTT	15	0.00041889
rs13431841	rs2233278	rs30376	rs34394770	rs9304742	GGGGTCCTTT	15	0.00041691
rs13431841	rs367569	rs514315	rs7007032	rs9304742	GGTCCTCCTT	15	0.000767177
rs13431841	rs2233278	rs514315	rs643177	rs963986	GGGCTTAGCC	15	0.000739793
rs13431841	rs151823	rs2451258	rs27043	rs999556	GGAAGAGGAA	15	0.00032412
rs13431841	rs151823	rs2451258	rs30376	rs999556	GGAAGACCAA	15	0.000328275
rs13431841	rs2853694	rs4921493	rs6672420	rs999556	GGAATTAAAA	15	0.000632562
rs13431841	rs1609798	rs3802826	rs9304742	rs999556	GGCCAATTAA	15	0.000535025
rs151823	rs27043	rs3751385	rs3802826	rs4561177	AAGGTTAAAA	15	0.000131571
rs151823	rs30376	rs3751385	rs3802826	rs4561177	AACCTTAAAA	15	0.000133258
rs151823	rs2233278	rs3802826	rs4921493	rs514315	AAGCAACTTT	15	0.000630742
rs151823	rs2233278	rs2853694	rs514315	rs6677595	AAGCCCTTTT	15	0.0006395
rs151823	rs2700982	rs3799296	rs582757	rs7007032	CACCTTGATT	15	0.000910089
rs151823	rs2233278	rs4561177	rs6590334	rs758739	AAGCAATCCC	15	0.000719137
rs151823	rs2700982	rs4561177	rs514315	rs842625	AACCAGTTAG	15	0.000775715
rs151823	rs2233278	rs34394770	rs4561177	rs892085	AAGCCTAACC	15	0.000872017
rs151823	rs280519	rs3762999	rs6677595	rs9304742	CAAAGGTTTT	15	0.000862877
rs151823	rs2233278	rs3751385	rs7552167	rs9304742	CAGGTCGGTT	15	0.000404517
rs151823	rs2233278	rs2451258	rs2700982	rs9504361	AAGCGACGGA	15	0.000608803
rs151823	rs2233278	rs2451258	rs545979	rs999556	AAGCGACCAA	15	0.000220504
rs151823	rs280519	rs6677595	rs9304742	rs999556	CAAATTTTAA	15	0.000911548
rs151823	rs2233278	rs2451258	rs9988642	rs999556	AAGCGATTAA	15	0.000234405
rs1609798	rs2295359	rs34394770	rs4921493	rs6677595	TTAACTTTTT	15	0.000806812
rs1609798	rs2288831	rs4561177	rs6677595	rs892085	TTTTAATTTC	15	0.000720192
rs1609798	rs3212227	rs4561177	rs6677595	rs892085	TTAAAATTTC	15	0.000740086
rs1609798	rs2233278	rs27043	rs7552167	rs892085	TTGCGGAGCC	15	0.000738771
rs1609798	rs3762999	rs62149416	rs7007032	rs9304742	TTGATTCCTT	15	0.000509251
rs1609798	rs3751385	rs6590334	rs7007032	rs9304742	TCTTCCCCTT	15	0.000814227
rs1609798	rs62149416	rs7007032	rs9304742	rs999556	TTTTCCTTAG	15	0.000517093
rs1609798	rs3212227	rs3799296	rs9533962	rs999556	TCCCTTCTAA	15	0.000948194
rs1609798	rs2853694	rs892085	rs9533962	rs999556	TTCATCCTAA	15	0.000610741
rs2233278	rs2295359	rs2853694	rs34394770	rs3751385	GCGGCCCTTT	15	0.00054004
rs2233278	rs2243750	rs3212227	rs3751385	rs3799296	GCTTCATTAA	15	0.000797813
rs2233278	rs27043	rs2853694	rs3751385	rs6590334	GCGGCCTCTC	15	0.000564899
rs2233278	rs2853694	rs30376	rs3751385	rs6590334	GCCCCCTCTC	15	0.00057214
rs2233278	rs2853694	rs3762999	rs4561177	rs6590334	GCCCGAAATC	15	0.000213345
rs2233278	rs2295359	rs27043	rs2853694	rs6677595	GCAAAACACT	15	0.000841295	GGGGAGCACT	10	0.000296703
rs2233278	rs2295359	rs2853694	rs30376	rs6677595	GCAACATTCT	15	0.000838697	GGGGCATCCT	10	0.0002953
rs2233278	rs27043	rs30376	rs3802826	rs7007032	GCGGCCAACT	15	0.000190733
rs2233278	rs27043	rs3802826	rs545979	rs7007032	GCGGAACCCT	15	0.000717844
rs2233278	rs30376	rs3802826	rs545979	rs7007032	GCCCAACCCT	15	0.000727046
rs2233278	rs27043	rs3802826	rs62149416	rs7007032	GCGGAATTCT	15	0.000737732
rs2233278	rs30376	rs3802826	rs62149416	rs7007032	GCCCAATTCT	15	0.000747189
rs2233278	rs2288831	rs4561177	rs6590334	rs7552167	GCTTAATCAG	15	0.000671934
rs2233278	rs3212227	rs4561177	rs6590334	rs7552167	GCAAAATCAG	15	0.000690495
rs2233278	rs3212227	rs3751385	rs3799296	rs758739	GCCATTAACC	15	0.000889789
rs2233278	rs27043	rs2853694	rs28998802	rs892085	GGAGCACCTC	15	0.000573723
rs2233278	rs2853694	rs28998802	rs30376	rs892085	GGCACCTCTC	15	0.00057101
rs2233278	rs27043	rs2853694	rs3799296	rs892085	GCGGCCATTC	15	0.000689609
rs2233278	rs2853694	rs30376	rs3799296	rs892085	GCCCCCATTC	15	0.000698448
rs2233278	rs3762999	rs3799296	rs4561177	rs892085	GCGGTTAATC	15	0.000159831
rs2233278	rs2243750	rs27043	rs582757	rs892085	GCTTAAGATC	15	0.000848174
rs2233278	rs2243750	rs30376	rs582757	rs892085	GCTTTTGATC	15	0.000845554
rs2233278	rs2243750	rs2853694	rs28998802	rs9304742	GGTTCACCTT	15	0.000531644
rs2233278	rs2243750	rs2853694	rs62149416	rs9304742	GGTTCATTTT	15	0.000531854
rs2233278	rs2700982	rs27043	rs6677595	rs9304742	GGGGAGCTTT	15	0.000388579
rs2233278	rs2700982	rs30376	rs6677595	rs9304742	GGGGTCCTTT	15	0.000386742
rs2233278	rs2243750	rs2853694	rs758739	rs9304742	GGTTCACCTT	15	0.000282401
rs2233278	rs2700982	rs2853694	rs758739	rs9304742	GGGGCACCTT	15	0.000358343
rs2233278	rs3802826	rs4561177	rs62149416	rs9533962	GCAAAATTCT	15	0.000655704
rs2233278	rs3799296	rs643177	rs892085	rs9533962	GCTTAGTCCC	15	0.000685399
rs2233278	rs2451258	rs2853694	rs3802826	rs963986	GGAACAAGCG	15	0.000446377
rs2233278	rs2700982	rs643177	rs6590334	rs963986	GCGGAGCCCC	15	0.000649032
rs2233278	rs758739	rs9304742	rs9533962	rs963986	GCCCCTCCCC	15	0.000697284	GGCCTTCTCG	8	0.000297834
rs2233278	rs4921493	rs9504361	rs9533962	rs963986	GCTTGGCTGG	15	0.000701552
rs2233278	rs27043	rs3802826	rs7007032	rs9988642	GCGGAACTTT	15	0.0007631
rs2233278	rs30376	rs3802826	rs7007032	rs9988642	GCCCAACTTT	15	0.000772881
rs2233278	rs2243750	rs2853694	rs9304742	rs9988642	GGTTCATTTT	15	0.000550142
rs2243750	rs2451258	rs2853694	rs7007032	rs9304742	CTGACCCTTT	15	0.000786208
rs2243750	rs2700982	rs3751385	rs7007032	rs9304742	TTGGTTCCTT	15	0.000728384
rs2243750	rs2295359	rs643177	rs7007032	rs9504361	TTAGAGCCAA	15	0.000452131
rs2243750	rs3762999	rs7007032	rs9504361	rs963986	CTGACCGAGG	15	0.000765282
rs2243750	rs3212227	rs367569	rs3751385	rs999556	CCCACCTTAA	15	0.000485895
rs2243750	rs34394770	rs7552167	rs9504361	rs999556	TTCCGGAAAA	15	0.000581949
rs2288831	rs2451258	rs2700982	rs3762999	rs4921493	TTAAGGGGCC	15	0.000896293
rs2288831	rs2451258	rs3762999	rs3802826	rs4921493	TTAAGGAGCC	15	0.000646788
rs2288831	rs28998802	rs3762999	rs3802826	rs4921493	TTCCGGAGCC	15	0.000724284
rs2288831	rs2700982	rs3762999	rs4921493	rs545979	TTGGGGCCCC	15	0.000977013
rs2288831	rs2700982	rs3762999	rs4921493	rs582757	TTGGGGCCAA	15	0.000893714
rs2288831	rs28998802	rs4921493	rs6677595	rs9504361	TTTCCTTTAA	15	0.000931261
rs2288831	rs6677595	rs7007032	rs892085	rs9533962	TTTTCTTTCC	15	0.00070723
rs2295359	rs3762999	rs3799296	rs4921493	rs514315	AGGGATCCTT	15	0.000696874
rs2295359	rs3212227	rs34394770	rs545979	rs6672420	AAAACCCCAT	15	0.000998245
rs2295359	rs27043	rs3751385	rs3762999	rs758739	AAAATTGAGC	15	0.000882384
rs2295359	rs30376	rs3751385	rs3762999	rs758739	AATTTTGAGC	15	0.000879659
rs2295359	rs2700982	rs4921493	rs6672420	rs9304742	AAGGTTAATT	15	0.000985023
rs2295359	rs27043	rs28998802	rs3751385	rs963986	AGAGTCTTCG	15	0.000778402
rs2295359	rs28998802	rs30376	rs3751385	rs963986	AGTCTCTTCG	15	0.000774722
rs2295359	rs2853694	rs34394770	rs582757	rs999556	GGCCCTAAAA	15	0.000822332
rs2295359	rs2853694	rs892085	rs9304742	rs999556	AACATTTTAG	15	0.000760549
rs2295359	rs6590334	rs6672420	rs9533962	rs999556	AGTCATTTAA	15	0.00085749
rs2451258	rs3212227	rs3762999	rs3802826	rs4921493	AAAAGGAGCC	15	0.000664654
rs2451258	rs2853694	rs3751385	rs3802826	rs6677595	GACCTCAGTT	15	0.000984944
rs2451258	rs3762999	rs6590334	rs6677595	rs9304742	GAGGCCTTTT	15	0.000617608
rs2451258	rs27043	rs3762999	rs7007032	rs963986	GAAGGGTTCG	15	0.000999593
rs2451258	rs30376	rs3762999	rs7007032	rs963986	GATCGGTTCG	15	0.000994867
rs2451258	rs2700982	rs3212227	rs4921493	rs999556	AAGGAACCAA	15	0.000973004
rs2451258	rs3212227	rs3802826	rs4921493	rs999556	AAAAAGCCAA	15	0.000702145
rs2451258	rs6677595	rs7552167	rs9304742	rs999556	GATTGGTTAA	15	0.000580165
rs2700982	rs3751385	rs3799296	rs3802826	rs4561177	GGTTTTAAAA	15	0.000531807
rs2700982	rs27043	rs3799296	rs582757	rs7007032	CCAGTTGATT	15	0.000900903
rs2700982	rs30376	rs3799296	rs582757	rs7007032	CCTCTTGATT	15	0.000896644
rs2700982	rs27043	rs3799296	rs643177	rs7007032	CCAGTTAGTT	15	0.000879785
rs2700982	rs30376	rs3799296	rs643177	rs7007032	CCTCTTAGTT	15	0.000875625
rs2700982	rs4561177	rs582757	rs7007032	rs892085	GGAAAACCCC	15	0.000952619
rs2700982	rs3212227	rs4921493	rs582757	rs999556	GGAACCAAAA	15	0.000970204
rs2700982	rs3212227	rs4921493	rs643177	rs999556	GGAACCGGAA	15	0.000974431
rs27043	rs28998802	rs3751385	rs3802826	rs4921493	AGTCTTAGTT	15	0.000696725
rs27043	rs2853694	rs28998802	rs3751385	rs582757	AACCCCTTGA	15	0.000730096
rs27043	rs2853694	rs30376	rs3751385	rs582757	AACCTTTTGA	15	0.00018425
rs27043	rs2853694	rs3751385	rs545979	rs582757	AACCTTCCGA	15	0.000710694
rs27043	rs2853694	rs3751385	rs582757	rs62149416	AACCTTGATT	15	0.000730384
rs27043	rs34394770	rs545979	rs643177	rs6590334	GGTTTCAGCC	15	0.000651671
rs27043	rs3762999	rs3799296	rs4561177	rs892085	AGGGTTAATC	15	0.000596134
rs27043	rs3762999	rs6677595	rs7007032	rs9533962	AAGGTTTTTT	15	0.000749466
rs27043	rs2853694	rs3751385	rs582757	rs9988642	AACCTTGATT	15	0.000755499
rs27043	rs514315	rs7007032	rs9304742	rs999556	AGCTCCTTAG	15	0.000825199	AGTTCCCCGG	13	0.000578534
rs280519	rs3751385	rs3802826	rs4561177	rs842625	AGTTAAAAGG	15	0.000819285
rs280519	rs3751385	rs4921493	rs6672420	rs963986	GGTTTTATCC	15	0.000960624
rs2853694	rs28998802	rs30376	rs3751385	rs582757	CCCCTTTTGA	15	0.000727841
rs2853694	rs30376	rs3751385	rs545979	rs582757	CCTTTTCCGA	15	0.000708499
rs2853694	rs30376	rs3751385	rs582757	rs62149416	CCTTTTGATT	15	0.000728128
rs2853694	rs3751385	rs4561177	rs4921493	rs6677595	CCTTAATTCT	15	0.000659397
rs2853694	rs367569	rs514315	rs842625	rs892085	CCTCCTAGTC	15	0.000857842
rs2853694	rs3751385	rs3762999	rs6677595	rs9533962	AATTGGCTTT	15	0.000681492
rs2853694	rs30376	rs3751385	rs582757	rs9988642	CCTTTTGATT	15	0.000753165
rs2853694	rs545979	rs892085	rs9304742	rs999556	CCTCTCTTGG	15	0.000648225
rs28998802	rs30376	rs3751385	rs3802826	rs4921493	TCTCTTAGTT	15	0.000693431
rs28998802	rs3212227	rs3762999	rs3802826	rs4921493	CCAAGGAGCC	15	0.000744292
rs28998802	rs34394770	rs3762999	rs3799296	rs495337	CCCCGGTTTC	15	0.000656853
rs28998802	rs495337	rs582757	rs6590334	rs9533962	TCTCGACCCT	15	0.000672027
rs28998802	rs4921493	rs6677595	rs9304742	rs963986	TCTTTTTTCG	15	0.000896816
rs28998802	rs3212227	rs3802826	rs4921493	rs999556	CCAAAGCCAA	15	0.000786274
rs30376	rs34394770	rs545979	rs643177	rs6590334	CCTTTCAGCC	15	0.000660024
rs30376	rs3762999	rs3799296	rs4561177	rs892085	TCGGTTAATC	15	0.000593316
rs30376	rs3762999	rs6677595	rs7007032	rs9533962	TTGGTTTTTT	15	0.000747151
rs3212227	rs6677595	rs7007032	rs892085	rs9533962	AATTCTTTCC	15	0.000726766
rs34394770	rs3762999	rs6590334	rs7552167	rs9504361	CCGGCCGGAA	15	0.000779224
rs34394770	rs3762999	rs3799296	rs495337	rs9988642	CCGGTTTCTT	15	0.000679708
rs34394770	rs3799296	rs495337	rs7552167	rs999556	CCTTTCGGAA	15	0.000415694
rs367569	rs3762999	rs62149416	rs7007032	rs9304742	TCGATTCCTT	15	0.000907296
rs367569	rs3762999	rs7007032	rs9304742	rs9988642	TCGACCTTTT	15	0.000938494
rs367569	rs3762999	rs7007032	rs9304742	rs999556	TCGACCTTAG	15	0.000333407
rs367569	rs3751385	rs758739	rs9504361	rs999556	CCTTGGAAAA	15	0.000430718
rs3751385	rs3799296	rs4561177	rs6672420	rs999556	CCTTAATTAA	15	0.000419159
rs3751385	rs4561177	rs6590334	rs6672420	rs999556	CCAATCTTAA	15	0.000322286
rs3762999	rs514315	rs643177	rs892085	rs9304742	GGTTAGCCTT	15	0.000775322
rs3762999	rs3799296	rs4561177	rs9304742	rs963986	GGTTAACTGG	15	0.000601582
rs3799296	rs3802826	rs514315	rs7007032	rs9533962	TTAGTTCCTT	15	0.00077637
rs3799296	rs545979	rs6590334	rs892085	rs9533962	TTTCTCTCCC	15	0.000723231
rs3799296	rs545979	rs643177	rs9504361	rs999556	ATCCAAGAAG	15	0.000372958
rs3799296	rs62149416	rs643177	rs9504361	rs999556	ATTTAAGAAG	15	0.000383291
rs3799296	rs643177	rs9504361	rs9988642	rs999556	ATAAGATTAG	15	0.000396471
rs4561177	rs6590334	rs7552167	rs9304742	rs9504361	AATTGGCTAA	15	0.000690685
rs4921493	rs495337	rs7007032	rs7552167	rs9533962	CTTCCCGGCC	15	0.000791386
rs495337	rs582757	rs6672420	rs7552167	rs9504361	CCGATTGGGG	15	0.000850854
rs495337	rs643177	rs6672420	rs7552167	rs9504361	CCAGTTGGGG	15	0.000830908
rs10088247	rs1020760	rs11795343	rs1250544	rs2700982	CCGGTTCCGG	14	0.000467737
rs10088247	rs1020760	rs11795343	rs1250546	rs2700982	CCGGTTTTGG	14	0.000455229
rs10088247	rs1020760	rs1250546	rs13431841	rs2700982	CCGGTTGGGG	14	0.000594579
rs10088247	rs10852936	rs2853694	rs3212227	rs3751385	CCTCCAAACC	14	0.000460419
rs10088247	rs10852936	rs11795343	rs151823	rs3762999	CCTCCTAAGA	14	0.000354332
rs10088247	rs11795343	rs151823	rs1609798	rs3762999	CCCTAACCGA	14	0.000372897
rs10088247	rs1250546	rs151823	rs2700982	rs3762999	CCTTCAGGGA	14	0.000745087
rs10088247	rs10794648	rs280519	rs3751385	rs3762999	CTTCAGTTGG	14	0.000762414
rs10088247	rs2233278	rs27043	rs28998802	rs3802826	CTGCGGCCAA	14	0.000731744
rs10088247	rs2233278	rs28998802	rs30376	rs3802826	CTGCCCCCAA	14	0.000741124
rs10088247	rs10979182	rs1250544	rs2288831	rs4561177	CTAACCTTAA	14	0.000688188
rs10088247	rs10979182	rs1250546	rs2288831	rs4561177	CTAATTTTAA	14	0.000669785
rs10088247	rs10794648	rs3751385	rs3762999	rs4561177	CTTCTTGGAG	14	0.000739937
rs10088247	rs11795343	rs3762999	rs3802826	rs4561177	CCCTGAGGAG	14	0.000915906
rs10088247	rs151823	rs1609798	rs3799296	rs514315	CCAACCTTTT	14	0.000692283
rs10088247	rs2243750	rs367569	rs3751385	rs62149416	CCCTTCCCTT	14	0.00073531
rs10088247	rs27043	rs2853694	rs3799296	rs643177	CTAGCCTTAG	14	0.000866885
rs10088247	rs2853694	rs30376	rs3799296	rs643177	CTCCTCTTAG	14	0.000862787
rs10088247	rs2853694	rs3799296	rs495337	rs643177	CTCCTTTCAG	14	0.000776869
rs10088247	rs10794648	rs10979182	rs13431841	rs6590334	CCCCAAGGTC	14	0.000695373
rs10088247	rs1020760	rs2700982	rs2853694	rs6590334	CCGGCGCACC	14	0.00059973
rs10088247	rs1609798	rs2295359	rs3751385	rs6590334	CCTTAGTCCC	14	0.000562208	TTTCAATCTT	9	0.000608718
rs10088247	rs2853694	rs3762999	rs545979	rs6590334	CTCCAATCCC	14	0.000738877
rs10088247	rs10794648	rs1250544	rs3212227	rs6672420	CCCCCCAAAT	14	0.000420297
rs10088247	rs1250544	rs3212227	rs3751385	rs6672420	CCCCAATCAT	14	0.000478375
rs10088247	rs1250546	rs3212227	rs3751385	rs6672420	CCTTAATCAT	14	0.000465583
rs10088247	rs1250544	rs2233278	rs3762999	rs6672420	CCCCGCGAAT	14	0.000138471
rs10088247	rs2853694	rs3762999	rs4561177	rs6672420	CCCAGAAGAT	14	0.000902389
rs10088247	rs3751385	rs3799296	rs4921493	rs6672420	CCCCTTCTTT	14	0.000792583
rs10088247	rs11795343	rs1609798	rs514315	rs6672420	CCTTTTTTTT	14	0.000636521
rs10088247	rs10852936	rs2295359	rs3751385	rs6677595	CCCCAGCCTT	14	0.000649797
rs10088247	rs34394770	rs3762999	rs3802826	rs6677595	CCCTGAGGTT	14	0.0006993
rs10088247	rs10794648	rs1250544	rs495337	rs6677595	CCTCCCCCTT	14	0.00043627
rs10088247	rs10794648	rs1250546	rs495337	rs6677595	CCTCTTCCTT	14	0.000424604
rs10088247	rs34394770	rs3762999	rs495337	rs6677595	CCCTGACCTT	14	0.000566516
rs10088247	rs10852936	rs2288831	rs6590334	rs6677595	CCCCCTTCTT	14	0.000812396
rs10088247	rs1250544	rs4921493	rs6672420	rs6677595	CCTTTTTTTT	14	0.000527303
rs10088247	rs1250546	rs4921493	rs6672420	rs6677595	CCCCTTTTTT	14	0.000542917
rs10088247	rs2233278	rs2451258	rs2853694	rs7007032	CTGGAACACT	14	0.000227479
rs10088247	rs2295359	rs3799296	rs495337	rs7007032	CTGGTTTCCC	14	0.000694725
rs10088247	rs2853694	rs495337	rs6677595	rs7007032	CCCACCTTCT	14	0.000553789
rs10088247	rs2243750	rs280519	rs4921493	rs7552167	CCCTGGCTGG	14	0.000903821
rs10088247	rs1250544	rs1609798	rs2451258	rs758739	CTTTTTGACC	14	0.000617345
rs10088247	rs27043	rs3762999	rs3802826	rs758739	CCAAAAGGGC	14	0.000893017
rs10088247	rs30376	rs3762999	rs3802826	rs758739	CCTTAAGGGC	14	0.000890259
rs10088247	rs2853694	rs545979	rs6590334	rs758739	CTCCTCCCGC	14	0.000497954
rs10088247	rs1250544	rs4921493	rs6677595	rs758739	CCTTCTCTGC	14	0.000651715
rs10088247	rs10979182	rs6590334	rs7552167	rs758739	CCAATCGGCC	14	0.000603869
rs10088247	rs1020760	rs1250544	rs2853694	rs842625	CCGGCCCAGG	14	0.000452118
rs10088247	rs1020760	rs1250546	rs2853694	rs842625	CCGGTTCAGG	14	0.000440028
rs10088247	rs1250544	rs3762999	rs4921493	rs842625	TTCCGGCTAG	14	0.00091523
rs10088247	rs1250546	rs3762999	rs4921493	rs842625	TTTTGGCTAG	14	0.000890755
rs10088247	rs2295359	rs3802826	rs6590334	rs842625	CCAAAGTCGG	14	0.000336819
rs10088247	rs2233278	rs2853694	rs7007032	rs842625	CTGGCACTGG	14	0.000194555
rs10088247	rs1609798	rs62149416	rs7552167	rs842625	TTTCCTGGAA	14	0.000128495
rs10088247	rs10979182	rs1609798	rs2243750	rs892085	CCGGTCTTTC	14	0.000724417
rs10088247	rs30376	rs3802826	rs514315	rs892085	TTTCAACTTT	14	0.000907809
rs10088247	rs10852936	rs4561177	rs545979	rs892085	TTTCAATCTC	14	0.000876672
rs10088247	rs10979182	rs2233278	rs6590334	rs892085	CCGGCCTCTC	14	0.000923717	CCAACCCCTT	8	0.000351425
rs10088247	rs3802826	rs4921493	rs6672420	rs892085	CCAGCTATTC	14	0.000955096
rs10088247	rs10979182	rs2288831	rs6677595	rs892085	CCGGCTTTTC	14	0.000554063	CCAATTTTCC	10	0.000326479
rs10088247	rs10979182	rs3212227	rs6677595	rs892085	CCGGCATTTC	14	0.000549201	CCAAAATTCC	10	0.000335498
rs10088247	rs2243750	rs495337	rs6677595	rs892085	CCCTCCTTTC	14	0.000719362
rs10088247	rs11795343	rs2853694	rs758739	rs892085	TTCTCCGGTC	14	0.000856742
rs10088247	rs10979182	rs11795343	rs151823	rs9304742	CCAATTCATT	14	0.000825711
rs10088247	rs1020760	rs2243750	rs2853694	rs9304742	CCGGTTCATT	14	0.000490673
rs10088247	rs10979182	rs151823	rs3802826	rs9304742	CCAACAGGTT	14	0.000712379
rs10088247	rs1250544	rs6672420	rs892085	rs9304742	CCCCATCCTT	14	0.000601858
rs10088247	rs1250546	rs6672420	rs892085	rs9304742	CCTTATCCTT	14	0.000585763
rs10088247	rs11795343	rs151823	rs3762999	rs9504361	CCCTAAGAAA	14	0.000511317
rs10088247	rs1250544	rs2233278	rs3762999	rs9504361	CCCCGCGAAA	14	0.000198333
rs10088247	rs1250546	rs2233278	rs3762999	rs9504361	CCTTGCGAAA	14	0.000193029
rs10088247	rs4561177	rs6590334	rs892085	rs9504361	CTAATCTTAA	14	0.000725945
rs10088247	rs2295359	rs2853694	rs514315	rs9533962	CCAACATTCT	14	0.00043302
rs10088247	rs1250546	rs1609798	rs6677595	rs9533962	CCCTCCTTTT	14	0.000581242
rs10088247	rs10852936	rs10979182	rs2243750	rs963986	CCTCAACTCG	14	0.000479207
rs10088247	rs10794648	rs11795343	rs367569	rs963986	CTTCCCTCCG	14	0.000736649
rs10088247	rs2451258	rs30376	rs3762999	rs963986	TTGATCGGCG	14	0.000996757
rs10088247	rs10979182	rs2853694	rs892085	rs963986	CCGGCATCGG	14	0.000713852
rs10088247	rs1020760	rs7552167	rs892085	rs963986	CCGGGGCCGG	14	0.000737309
rs10088247	rs2243750	rs367569	rs3751385	rs9988642	CCCTTCCCTT	14	0.000760595
rs10088247	rs10852936	rs11795343	rs151823	rs999556	CCTCCTAAAG	14	0.000359788
rs10088247	rs1020760	rs280519	rs34394770	rs999556	TTGGGGCTAA	14	0.000711045
rs10088247	rs10794648	rs2288831	rs3799296	rs999556	CTTCCCTTAA	14	0.000572449
rs10088247	rs3212227	rs367569	rs495337	rs999556	CTAACCTTAA	14	0.000547088
rs10088247	rs13431841	rs151823	rs545979	rs999556	TTGGCATCAA	14	0.000832475
rs10088247	rs151823	rs2451258	rs545979	rs999556	TTCAAATCAA	14	0.00093899
rs10088247	rs2853694	rs545979	rs6590334	rs999556	CTCCTCCCGG	14	0.000728714
rs10088247	rs1250544	rs2233278	rs6672420	rs999556	CCCCGCATAG	14	0.000140604
rs10088247	rs10794648	rs1609798	rs7007032	rs999556	CTCCTTCTAA	14	0.000277119
rs10088247	rs151823	rs545979	rs7007032	rs999556	TTCATCTTAA	14	0.000722862
rs10088247	rs1609798	rs582757	rs9304742	rs999556	TTCCGATTAA	14	0.000840055
rs10088247	rs11795343	rs151823	rs9504361	rs999556	CCCTAAAAAG	14	0.000519191
rs10088247	rs1250544	rs34394770	rs9533962	rs999556	CCCCTTCTAG	14	0.000677136
rs10088247	rs1250546	rs34394770	rs9533962	rs999556	CCTTTTCTAG	14	0.000659029
rs10088247	rs10852936	rs9504361	rs9533962	rs999556	CTTCGATTAA	14	0.000675054
rs10088247	rs1250546	rs6590334	rs963986	rs999556	CCTTCCGGAG	14	0.000765893
rs1020760	rs10852936	rs1609798	rs2233278	rs2295359	GGTCTTGCAA	14	0.000143466
rs1020760	rs1250546	rs2295359	rs2451258	rs280519	GGCCGGGAGG	14	0.000690604
rs1020760	rs10794648	rs2243750	rs2451258	rs2853694	GGCCTTGACC	14	0.000538154
rs1020760	rs1250546	rs2243750	rs2451258	rs367569	GGCCTTGATC	14	0.00062457
rs1020760	rs13431841	rs2233278	rs28998802	rs367569	GCGGGGCCTC	14	0.000513836
rs1020760	rs2243750	rs280519	rs34394770	rs3762999	GGTTGGCTGG	14	0.000465429
rs1020760	rs10852936	rs2243750	rs2451258	rs4921493	CCTTTTGATT	14	0.000596793
rs1020760	rs151823	rs2295359	rs3751385	rs4921493	GGAAAGTTCC	14	0.000513712
rs1020760	rs34394770	rs3751385	rs3762999	rs4921493	CCCCTTGATT	14	0.000733633
rs1020760	rs10852936	rs1609798	rs2295359	rs514315	GCTTTCAGCC	14	0.000476901
rs1020760	rs2288831	rs2295359	rs3799296	rs514315	GGTTAAAATT	14	0.00045229
rs1020760	rs2295359	rs3212227	rs3799296	rs514315	GGAAAAAATT	14	0.000464784
rs1020760	rs10794648	rs10852936	rs1250544	rs545979	GGCCTCTTTC	14	0.000471423
rs1020760	rs10794648	rs10852936	rs1250546	rs545979	GGCCTCCCTC	14	0.000485383
rs1020760	rs2233278	rs28998802	rs367569	rs545979	GCGGCCTCCC	14	0.000631778
rs1020760	rs3799296	rs3802826	rs545979	rs643177	GCTTGGTCAG	14	0.000807153	GGAAAGTCGG	9	0.000475464
rs1020760	rs10852936	rs1250544	rs545979	rs6590334	GGTCTTTCTC	14	0.000332798
rs1020760	rs10852936	rs1250546	rs545979	rs6590334	GGTCCCTCTC	14	0.000342653
rs1020760	rs1250544	rs495337	rs545979	rs6590334	GGTTTCTCTC	14	0.000384477
rs1020760	rs1250546	rs495337	rs545979	rs6590334	GGCCTCTCTC	14	0.000395862
rs1020760	rs280519	rs3799296	rs495337	rs7007032	GCAATTTCCC	14	0.000639584
rs1020760	rs10979182	rs1250544	rs545979	rs7007032	GGGGTTTCTT	14	0.000489007
rs1020760	rs1250546	rs3212227	rs6590334	rs7007032	GGTTCACCCC	14	0.000407389
rs1020760	rs2233278	rs34394770	rs6590334	rs7007032	GCGCCTCCCC	14	0.000517888
rs1020760	rs2451258	rs28998802	rs6677595	rs7007032	GGAATCCTCT	14	0.000832046
rs1020760	rs13431841	rs3762999	rs3802826	rs7552167	CCGGGGAAGG	14	0.000511026
rs1020760	rs280519	rs3802826	rs6677595	rs7552167	GGAGAATTAG	14	0.000833943
rs1020760	rs280519	rs34394770	rs3762999	rs758739	GGGGCTGGCC	14	0.000519087
rs1020760	rs10852936	rs2295359	rs582757	rs758739	GGTCAAGACC	14	0.000582759
rs1020760	rs2288831	rs2295359	rs643177	rs758739	GGCTAAAGCC	14	0.000709896
rs1020760	rs2233278	rs34394770	rs7007032	rs842625	GCGCCTCCGG	14	0.000587114
rs1020760	rs2295359	rs3751385	rs7552167	rs842625	GCGGTCAGAA	14	0.000855475
rs1020760	rs10794648	rs13431841	rs2233278	rs892085	GCCCGGGGCC	14	0.000527593
rs1020760	rs10794648	rs2233278	rs2451258	rs892085	GCCCGGAACC	14	0.000595098
rs1020760	rs2233278	rs2853694	rs4561177	rs892085	GGGCCCAGTC	14	0.000539338
rs1020760	rs13431841	rs4921493	rs643177	rs892085	GCAATTGGTC	14	0.000942901	GCGGTTAACC	11	0.000502951
rs1020760	rs34394770	rs3762999	rs758739	rs892085	GGCTGGCCTC	14	0.00081624
rs1020760	rs10852936	rs2451258	rs495337	rs9304742	CCTTGACCCT	14	0.00056557
rs1020760	rs2451258	rs2853694	rs495337	rs9304742	GGGACCCCTT	14	0.000455647
rs1020760	rs2243750	rs545979	rs6672420	rs9304742	GCTTTCTTCC	14	0.000848791
rs1020760	rs151823	rs2233278	rs2451258	rs9504361	GCAAGCGAGA	14	0.000834835
rs1020760	rs495337	rs545979	rs6590334	rs9504361	GGTCTCTCGA	14	0.000606954
rs1020760	rs2295359	rs30376	rs6677595	rs9504361	GGAATTTTGA	14	0.000656555	CCAGCCTTGG	8	0.000605262
rs1020760	rs2243750	rs2295359	rs2451258	rs9533962	GCTTAAGACC	14	0.000807327
rs1020760	rs2243750	rs3751385	rs545979	rs9533962	GCCTCCTCCC	14	0.000787528
rs1020760	rs2288831	rs3799296	rs545979	rs9533962	GCTTAATCCT	14	0.000550505
rs1020760	rs2853694	rs3751385	rs6590334	rs9533962	GGCCTTTCCT	14	0.000683108
rs1020760	rs2295359	rs2451258	rs758739	rs9533962	GCAAGACCCC	14	0.0009004
rs1020760	rs10794648	rs1250544	rs545979	rs963986	GGCCTTTCGG	14	0.000557532
rs1020760	rs10794648	rs1250546	rs545979	rs963986	GGCCCCTCGG	14	0.000574041
rs1020760	rs1250544	rs514315	rs545979	rs963986	GGTTTTTCGG	14	0.000706119
rs1020760	rs1250546	rs514315	rs545979	rs963986	GGCCTTTCGG	14	0.000727028
rs1020760	rs10979182	rs13431841	rs280519	rs999556	CCAAGGAAAA	14	0.000644089
rs1020760	rs11795343	rs280519	rs34394770	rs999556	GGTTGGCTAA	14	0.000625761
rs1020760	rs2243750	rs280519	rs34394770	rs999556	GGTTGGCTAA	14	0.000491682
rs1020760	rs27043	rs280519	rs34394770	rs999556	GGAGGGCTAA	14	0.000544059
rs1020760	rs280519	rs30376	rs34394770	rs999556	GGGGTCCTAA	14	0.000541487
rs1020760	rs11795343	rs280519	rs4561177	rs999556	GGCTAGAGAA	14	0.000874593	CCTTAAAAAA	9	0.000309347
rs1020760	rs280519	rs34394770	rs758739	rs999556	GGGGCTCCAA	14	0.000548366
rs1020760	rs495337	rs514315	rs758739	rs999556	GCTTCCCCAG	14	0.000746923
rs1020760	rs280519	rs28998802	rs842625	rs999556	GGGGCCAGAA	14	0.00061754
rs1020760	rs2243750	rs34394770	rs892085	rs999556	GGTTCTTCAA	14	0.000773148
rs1020760	rs2853694	rs545979	rs892085	rs999556	GCCCTCTCGG	14	0.000768077
rs1020760	rs1250544	rs2243750	rs9304742	rs999556	GGCCTTTTAA	14	0.00048126
rs1020760	rs4921493	rs7007032	rs9304742	rs999556	GGTTCCTTAG	14	0.000348864
rs1020760	rs1250544	rs758739	rs9304742	rs999556	GGCCCCTTAA	14	0.000536742
rs1020760	rs2700982	rs27043	rs9504361	rs999556	CCGGGGGAAA	14	0.000900874
rs1020760	rs2700982	rs30376	rs9504361	rs999556	CCGGCCGAAA	14	0.000912422
rs1020760	rs10979182	rs842625	rs963986	rs999556	GCAAAGCGAA	14	0.000614525
rs1020760	rs280519	rs842625	rs9988642	rs999556	GGGGAGTTAA	14	0.000639027
rs10794648	rs11795343	rs1250546	rs2233278	rs28998802	CCCTCTGGCC	14	0.000500085
rs10794648	rs151823	rs2233278	rs27043	rs28998802	CCCCGGAACC	14	0.000162852
rs10794648	rs151823	rs2233278	rs28998802	rs30376	CCCCGGCCTT	14	0.000162349
rs10794648	rs2233278	rs27043	rs28998802	rs30376	CCGGAACCTT	14	0.000161593
rs10794648	rs11795343	rs13431841	rs2288831	rs3762999	TTTTGGTTGG	14	0.000784427
rs10794648	rs10852936	rs2288831	rs280519	rs3762999	CCTCTTAAGG	14	0.000666083
rs10794648	rs11795343	rs2288831	rs280519	rs3762999	CCCTTTAAGG	14	0.000603859
rs10794648	rs11795343	rs13431841	rs3212227	rs3762999	TTTTGGAAGG	14	0.000806096
rs10794648	rs10852936	rs280519	rs3212227	rs3762999	CCTCAAAAGG	14	0.000684483
rs10794648	rs11795343	rs280519	rs3212227	rs3762999	CCCTAAAAGG	14	0.00062054
rs10794648	rs2233278	rs2853694	rs367569	rs3762999	CCCCCATTGA	14	0.000861144
rs10794648	rs1250544	rs13431841	rs2233278	rs3799296	CCTCGGGGAT	14	0.000523023
rs10794648	rs1250546	rs13431841	rs2233278	rs3799296	CCCTGGGGAT	14	0.00052245
rs10794648	rs10852936	rs10979182	rs280519	rs3799296	CCTTGGGGTT	14	0.000982621
rs10794648	rs27043	rs30376	rs3762999	rs3802826	TCGGCCGGAA	14	0.000102381
rs10794648	rs34394770	rs367569	rs3762999	rs3802826	TCCTCCGGAA	14	0.000512669
rs10794648	rs13431841	rs2295359	rs34394770	rs4921493	TTAGAACTTT	14	0.00048562
rs10794648	rs2233278	rs2451258	rs2853694	rs495337	CCGGAACACC	14	0.000443675
rs10794648	rs2700982	rs27043	rs2853694	rs495337	CCCCGGCACC	14	0.000984579
rs10794648	rs151823	rs2233278	rs27043	rs545979	CCCCGGAACC	14	0.000158524
rs10794648	rs2233278	rs27043	rs28998802	rs545979	CCGGAACCCC	14	0.000623302
rs10794648	rs2233278	rs280519	rs28998802	rs545979	CCGGGGCCCC	14	0.000672769
rs10794648	rs151823	rs2233278	rs30376	rs545979	CCCCGGTTCC	14	0.000158035
rs10794648	rs2233278	rs27043	rs30376	rs545979	CCGGAATTCC	14	0.000157299
rs10794648	rs2233278	rs28998802	rs30376	rs545979	CCGGCCTTCC	14	0.000621377
rs10794648	rs2233278	rs34394770	rs4921493	rs545979	CCGGCTTTCC	14	0.000455471
rs10794648	rs151823	rs2233278	rs27043	rs582757	CCCCGGAAAA	14	0.000145009
rs10794648	rs2233278	rs27043	rs28998802	rs582757	CCGGAACCAA	14	0.00057016
rs10794648	rs151823	rs2233278	rs30376	rs582757	CCCCGGTTAA	14	0.000144561
rs10794648	rs2233278	rs27043	rs30376	rs582757	CCGGAATTAA	14	0.000143888
rs10794648	rs2233278	rs28998802	rs30376	rs582757	CCGGCCTTAA	14	0.000568399
rs10794648	rs34394770	rs3762999	rs3802826	rs582757	TCCTGGAAAA	14	0.000575547
rs10794648	rs2233278	rs27043	rs545979	rs582757	CCGGAACCAA	14	0.000555009
rs10794648	rs2233278	rs30376	rs545979	rs582757	CCGGTTCCAA	14	0.000553295
rs10794648	rs151823	rs2233278	rs27043	rs62149416	CCCCGGAATT	14	0.000162916
rs10794648	rs2233278	rs27043	rs28998802	rs62149416	CCGGAACCTT	14	0.000640571
rs10794648	rs151823	rs2233278	rs30376	rs62149416	CCCCGGTTTT	14	0.000162413
rs10794648	rs2233278	rs27043	rs30376	rs62149416	CCGGAATTTT	14	0.000161657
rs10794648	rs2233278	rs28998802	rs30376	rs62149416	CCGGCCTTTT	14	0.000638593
rs10794648	rs27043	rs3762999	rs3802826	rs62149416	TCGGGGAATT	14	0.000395998
rs10794648	rs30376	rs3762999	rs3802826	rs62149416	TCCCGGAATT	14	0.000401074
rs10794648	rs11795343	rs2243750	rs4561177	rs62149416	CCTTTTAACT	14	0.00054749
rs10794648	rs2233278	rs34394770	rs4921493	rs62149416	CCGGCTTTTT	14	0.000468089
rs10794648	rs2233278	rs27043	rs545979	rs62149416	CCGGAACCTT	14	0.000623548
rs10794648	rs2233278	rs280519	rs545979	rs62149416	CCGGGGCCTT	14	0.000673035
rs10794648	rs2233278	rs30376	rs545979	rs62149416	CCGGTTCCTT	14	0.000621623
rs10794648	rs2233278	rs27043	rs582757	rs62149416	CCGGAAAATT	14	0.000570385
rs10794648	rs2233278	rs30376	rs582757	rs62149416	CCGGTTAATT	14	0.000568624
rs10794648	rs151823	rs2233278	rs27043	rs643177	CCCCGGAAGG	14	0.00014564
rs10794648	rs2233278	rs27043	rs28998802	rs643177	CCGGAACCGG	14	0.000572644
rs10794648	rs151823	rs2233278	rs30376	rs643177	CCCCGGTTGG	14	0.000145191
rs10794648	rs2233278	rs27043	rs30376	rs643177	CCGGAATTGG	14	0.000144515
rs10794648	rs2233278	rs28998802	rs30376	rs643177	CCGGCCTTGG	14	0.000570876
rs10794648	rs10852936	rs34394770	rs3799296	rs643177	CCCCCCTTAG	14	0.000908275
rs10794648	rs34394770	rs3762999	rs3802826	rs643177	TCCTGGAAGG	14	0.000578055
rs10794648	rs2233278	rs27043	rs545979	rs643177	CCGGAACCGG	14	0.000557427
rs10794648	rs2233278	rs30376	rs545979	rs643177	CCGGTTCCGG	14	0.000555705
rs10794648	rs2233278	rs27043	rs582757	rs643177	CCGGAAAAGG	14	0.000509901
rs10794648	rs2233278	rs30376	rs582757	rs643177	CCGGTTAAGG	14	0.000508326
rs10794648	rs2233278	rs27043	rs62149416	rs643177	CCGGAATTGG	14	0.00057287
rs10794648	rs2233278	rs30376	rs62149416	rs643177	CCGGTTTTGG	14	0.000571101
rs10794648	rs151823	rs2295359	rs2700982	rs6590334	CCAAGGCCTC	14	0.000699727
rs10794648	rs151823	rs280519	rs3751385	rs6590334	TCAAAGTCTT	14	0.000918907
rs10794648	rs1609798	rs2295359	rs545979	rs6672420	CCTTAGTCTT	14	0.000787998
rs10794648	rs27043	rs4561177	rs643177	rs6672420	TTAGAAAGTT	14	0.000512902
rs10794648	rs30376	rs4561177	rs643177	rs6672420	TTTCAAAGTT	14	0.000510478
rs10794648	rs1250544	rs4921493	rs6590334	rs6672420	CCCCCTTTAT	14	0.000677821
rs10794648	rs1250546	rs4921493	rs6590334	rs6672420	CCTTCTTTAT	14	0.000659695
rs10794648	rs11795343	rs367569	rs3799296	rs7007032	TCTTTCTTCC	14	0.000672683
rs10794648	rs2243750	rs3751385	rs643177	rs7007032	CCTTTCAGCC	14	0.000391084
rs10794648	rs151823	rs2233278	rs27043	rs7552167	CCCCGGAAGG	14	9.75591e-05
rs10794648	rs2233278	rs27043	rs28998802	rs7552167	CCGGAACCGG	14	0.000383593
rs10794648	rs151823	rs2233278	rs30376	rs7552167	CCCCGGTTGG	14	9.72578e-05
rs10794648	rs2233278	rs27043	rs30376	rs7552167	CCGGAATTGG	14	9.68052e-05
rs10794648	rs2233278	rs28998802	rs30376	rs7552167	CCGGCCTTGG	14	0.000382409
rs10794648	rs2233278	rs34394770	rs4921493	rs7552167	CCGGCTTTGG	14	0.000280306
rs10794648	rs2233278	rs27043	rs545979	rs7552167	CCGGAACCGG	14	0.0003734
rs10794648	rs2233278	rs280519	rs545979	rs7552167	CCGGGGCCGG	14	0.000403034
rs10794648	rs2233278	rs30376	rs545979	rs7552167	CCGGTTCCGG	14	0.000372246
rs10794648	rs2233278	rs27043	rs582757	rs7552167	CCGGAAAAGG	14	0.000341564
rs10794648	rs2233278	rs30376	rs582757	rs7552167	CCGGTTAAGG	14	0.000340509
rs10794648	rs2233278	rs27043	rs62149416	rs7552167	CCGGAATTGG	14	0.000383745
rs10794648	rs2233278	rs30376	rs62149416	rs7552167	CCGGTTTTGG	14	0.00038256
rs10794648	rs2233278	rs27043	rs643177	rs7552167	CCGGAAGGGG	14	0.000343052
rs10794648	rs2233278	rs30376	rs643177	rs7552167	CCGGTTGGGG	14	0.000341993
rs10794648	rs13431841	rs2288831	rs3751385	rs842625	CCGGCTTTAA	14	0.000805429
rs10794648	rs2700982	rs3751385	rs6590334	rs842625	CCGGTTCCAA	14	0.000812266
rs10794648	rs2233278	rs3799296	rs6590334	rs842625	CCGGATCCGG	14	0.000636515
rs10794648	rs13431841	rs3762999	rs514315	rs892085	TCGGGGTTTT	14	0.000952016
rs10794648	rs3751385	rs4561177	rs7007032	rs892085	CCCCAGCCTC	14	0.000696953
rs10794648	rs3212227	rs3762999	rs4561177	rs9304742	TCCCGGAGCT	14	0.000937432
rs10794648	rs2288831	rs34394770	rs643177	rs9304742	CCCTCCAGTT	14	0.000872313
rs10794648	rs1250546	rs30376	rs7007032	rs9304742	TCTTTCCCTT	14	0.000653501
rs10794648	rs2288831	rs3762999	rs7007032	rs9304742	TCCCGGCTCT	14	0.000607361
rs10794648	rs3212227	rs495337	rs7007032	rs9304742	CCAATCCCTT	14	0.00080747
rs10794648	rs2295359	rs2853694	rs892085	rs9304742	CCAACATTTT	14	0.000957552
rs10794648	rs11795343	rs2233278	rs2451258	rs9504361	CCCTGGAAAA	14	0.000493856
rs10794648	rs27043	rs280519	rs367569	rs9504361	CCAGAATTAA	14	0.000438867
rs10794648	rs280519	rs30376	rs367569	rs9504361	CCAATCTTAA	14	0.000436793
rs10794648	rs10852936	rs2233278	rs6672420	rs9504361	CCCCGGTTAA	14	0.000443842
rs10794648	rs1250544	rs1609798	rs2233278	rs9533962	TTCCCCGCCT	14	0.000754612
rs10794648	rs1250546	rs1609798	rs2233278	rs9533962	TTTTCCGCCT	14	0.000734433
rs10794648	rs2243750	rs2295359	rs34394770	rs9533962	CCTTAACCCT	14	0.000842288
rs10794648	rs151823	rs28998802	rs6672420	rs9533962	TCCATCTTCC	14	0.000922292
rs10794648	rs10852936	rs2700982	rs7007032	rs9533962	CCCCGGCCCC	14	0.000903511
rs10794648	rs2233278	rs3802826	rs7007032	rs9533962	TCGCAACTCT	14	0.000682789
rs10794648	rs28998802	rs30376	rs892085	rs9533962	TCTCTCCCCC	14	0.000848715
rs10794648	rs2233278	rs545979	rs6590334	rs963986	CCGGCCCCCG	14	0.000750369
rs10794648	rs151823	rs2233278	rs27043	rs9988642	CCCCGGAATT	14	0.000168518
rs10794648	rs2233278	rs27043	rs28998802	rs9988642	CCGGAACCTT	14	0.000662598
rs10794648	rs151823	rs2233278	rs30376	rs9988642	CCCCGGTTTT	14	0.000167998
rs10794648	rs2233278	rs27043	rs30376	rs9988642	CCGGAATTTT	14	0.000167216
rs10794648	rs2233278	rs28998802	rs30376	rs9988642	CCGGCCTTTT	14	0.000660551
rs10794648	rs27043	rs3762999	rs3802826	rs9988642	TCGGGGAATT	14	0.000409615
rs10794648	rs30376	rs3762999	rs3802826	rs9988642	TCCCGGAATT	14	0.000414865
rs10794648	rs2233278	rs34394770	rs4921493	rs9988642	CCGGCTTTTT	14	0.000484185
rs10794648	rs2233278	rs27043	rs545979	rs9988642	CCGGAACCTT	14	0.00064499
rs10794648	rs2233278	rs280519	rs545979	rs9988642	CCGGGGCCTT	14	0.000696178
rs10794648	rs2233278	rs30376	rs545979	rs9988642	CCGGTTCCTT	14	0.000642998
rs10794648	rs2233278	rs27043	rs582757	rs9988642	CCGGAAAATT	14	0.000589998
rs10794648	rs2233278	rs30376	rs582757	rs9988642	CCGGTTAATT	14	0.000588176
rs10794648	rs2233278	rs27043	rs62149416	rs9988642	CCGGAATTTT	14	0.000662859
rs10794648	rs2233278	rs30376	rs62149416	rs9988642	CCGGTTTTTT	14	0.000660812
rs10794648	rs2233278	rs27043	rs643177	rs9988642	CCGGAAGGTT	14	0.000592569
rs10794648	rs2233278	rs30376	rs643177	rs9988642	CCGGTTGGTT	14	0.000590739
rs10794648	rs2233278	rs27043	rs7552167	rs9988642	CCGGAAGGTT	14	0.00039694
rs10794648	rs2233278	rs30376	rs7552167	rs9988642	CCGGTTGGTT	14	0.000395714
rs10794648	rs11795343	rs13431841	rs2288831	rs999556	TTTTGGTTAA	14	0.000828673
rs10794648	rs11795343	rs13431841	rs3212227	rs999556	TTTTGGAAAA	14	0.000851564
rs10794648	rs2295359	rs514315	rs62149416	rs999556	CCGGCCTTAA	14	0.000591885
rs10794648	rs1250546	rs2700982	rs6590334	rs999556	TTTTGGCCAA	14	0.000530591
rs10794648	rs1609798	rs3799296	rs6677595	rs999556	TCTTATCTAA	14	0.000677822
rs10794648	rs1250544	rs643177	rs9304742	rs999556	CCTCAGTTAA	14	0.000684289
rs10794648	rs1250546	rs643177	rs9304742	rs999556	CCCTAGTTAA	14	0.00068354
rs10794648	rs2288831	rs7007032	rs9304742	rs999556	TCCCCTCTAA	14	0.00064162
rs10794648	rs10852936	rs30376	rs9533962	rs999556	CCTTTTTTAG	14	0.000786291
rs10852936	rs10979182	rs11795343	rs1250546	rs280519	TTAATTCCGG	14	0.000606757
rs10852936	rs1250546	rs1609798	rs2243750	rs280519	TTTTTCCTGG	14	0.0009187
rs10852936	rs1250544	rs1250546	rs151823	rs2853694	TTTTCCCACC	14	0.000234492
rs10852936	rs1250544	rs151823	rs2288831	rs2853694	TTTTCATTCC	14	0.000299375
rs10852936	rs2233278	rs2451258	rs2700982	rs2853694	TCGGAAGGCA	14	0.00055902
rs10852936	rs1250544	rs151823	rs27043	rs2853694	TTTTCAAGCC	14	0.000483291
rs10852936	rs1250546	rs151823	rs27043	rs2853694	TTCCCAAGCC	14	0.000497602
rs10852936	rs151823	rs2295359	rs280519	rs2853694	TTCAGGAGCC	14	0.000838765
rs10852936	rs1250544	rs151823	rs2853694	rs28998802	TTTTCACCCC	14	0.00091704
rs10852936	rs1250546	rs151823	rs2853694	rs28998802	TTCCCACCCC	14	0.000944195
rs10852936	rs1250544	rs151823	rs2853694	rs30376	TTTTCACCTC	14	0.000481007
rs10852936	rs1250546	rs151823	rs2853694	rs30376	TTCCCACCTC	14	0.00049525
rs10852936	rs1250544	rs151823	rs2853694	rs3212227	TTTTCACCAA	14	0.000307645
rs10852936	rs10979182	rs1250544	rs280519	rs34394770	TTAATTGGTT	14	0.000529271
rs10852936	rs2243750	rs2295359	rs2451258	rs3799296	TTTTGGGATT	14	0.000785234
rs10852936	rs2295359	rs27043	rs2853694	rs4561177	CCAAGGCCAG	14	0.000766258
rs10852936	rs2295359	rs2853694	rs30376	rs4561177	CCAACCCCAG	14	0.00077608
rs10852936	rs1250546	rs1609798	rs2295359	rs4921493	CCTTTTAATT	14	0.000769117
rs10852936	rs1609798	rs2288831	rs2451258	rs495337	TTCCTTGACC	14	0.000526478
rs10852936	rs1609798	rs2451258	rs3212227	rs495337	TTCCGAAACC	14	0.000541021
rs10852936	rs2700982	rs27043	rs3751385	rs495337	TTGGAATTCC	14	0.000953964
rs10852936	rs10979182	rs1609798	rs3762999	rs495337	TTAGTCGATT	14	0.00081353
rs10852936	rs3212227	rs3751385	rs3762999	rs514315	TCAACCGGTT	14	0.000989894
rs10852936	rs2233278	rs2288831	rs367569	rs545979	TCGGTTCCCC	14	0.000563116
rs10852936	rs2233278	rs3212227	rs367569	rs545979	TCGGAACCCC	14	0.000578672
rs10852936	rs1250544	rs2233278	rs3799296	rs545979	TCTTCCAATC	14	0.000565534
rs10852936	rs1250546	rs2233278	rs3799296	rs545979	TCCCCCAATC	14	0.000582281
rs10852936	rs10979182	rs1250546	rs280519	rs582757	TTAACCGGAA	14	0.000891317
rs10852936	rs1250544	rs151823	rs2853694	rs582757	TTTTCACCAA	14	0.000816562
rs10852936	rs2233278	rs2288831	rs367569	rs582757	TCGGTTCCAA	14	0.000515106
rs10852936	rs2233278	rs3212227	rs367569	rs582757	TCGGAACCAA	14	0.000529335
rs10852936	rs1250544	rs2295359	rs3762999	rs582757	CCCCAAGAGA	14	0.000696868
rs10852936	rs1250546	rs2295359	rs3762999	rs582757	CCTTAAGAGA	14	0.000678233
rs10852936	rs34394770	rs3762999	rs3802826	rs582757	CCCTGGAAAA	14	0.000689831
rs10852936	rs1250544	rs151823	rs2853694	rs62149416	TTTTCACCTT	14	0.000917402
rs10852936	rs2233278	rs2288831	rs367569	rs62149416	TCGGTTCCTT	14	0.000578718
rs10852936	rs2233278	rs3212227	rs367569	rs62149416	TCGGAACCTT	14	0.000594704
rs10852936	rs10979182	rs1250546	rs280519	rs643177	TTAACCGGGG	14	0.0008952
rs10852936	rs1250544	rs151823	rs2853694	rs643177	TTTTCACCGG	14	0.00082012
rs10852936	rs2288831	rs2451258	rs28998802	rs643177	TCCTAATCAG	14	0.000745844
rs10852936	rs2451258	rs28998802	rs3212227	rs643177	TCAATCCAAG	14	0.000739298
rs10852936	rs2233278	rs2288831	rs367569	rs643177	TCGGTTCCGG	14	0.00051735
rs10852936	rs2233278	rs3212227	rs367569	rs643177	TCGGAACCGG	14	0.000531641
rs10852936	rs34394770	rs3762999	rs3802826	rs643177	CCCTGGAAGG	14	0.000692836
rs10852936	rs3762999	rs3799296	rs4561177	rs643177	TTGATTAGAG	14	0.000667478
rs10852936	rs27043	rs3762999	rs514315	rs643177	CCGGGGTTAG	14	0.00049017
rs10852936	rs30376	rs3762999	rs514315	rs643177	CCCCGGTTAG	14	0.000496453
rs10852936	rs10979182	rs2295359	rs2700982	rs6672420	CCAAAAGGAA	14	0.000620661
rs10852936	rs34394770	rs3751385	rs3802826	rs6677595	CCCCTCAATT	14	0.000470914
rs10852936	rs27043	rs2853694	rs4921493	rs6677595	TTAGCCCTCT	14	0.000882914
rs10852936	rs2451258	rs3799296	rs495337	rs6677595	TTGATTCCTT	14	0.000543461
rs10852936	rs280519	rs545979	rs62149416	rs6677595	TTGGTCTTCT	14	0.00054542
rs10852936	rs10979182	rs1250544	rs280519	rs7007032	TTAATTGGTT	14	0.000668352
rs10852936	rs11795343	rs2233278	rs28998802	rs7007032	TCTTGCTCTT	14	0.000715703
rs10852936	rs28998802	rs3212227	rs582757	rs7007032	TCTCCAGATT	14	0.000582796
rs10852936	rs13431841	rs2451258	rs6590334	rs7007032	TCAAAATCTT	14	0.000868956
rs10852936	rs10979182	rs2853694	rs3762999	rs758739	TCAACAGGGC	14	0.0007833
rs10852936	rs2233278	rs2451258	rs2853694	rs842625	TCGGAACAGG	14	0.000706462
rs10852936	rs1250544	rs2451258	rs495337	rs842625	TTCCGACCGG	14	0.000724724
rs10852936	rs1250546	rs2451258	rs495337	rs842625	TTTTGACCGG	14	0.000705344
rs10852936	rs1250544	rs4561177	rs6677595	rs842625	TTCCGGTTAG	14	0.000541421
rs10852936	rs10979182	rs11795343	rs1250544	rs892085	TTAACTTTTC	14	0.000566579
rs10852936	rs10979182	rs11795343	rs1250546	rs892085	TTAACTCCTC	14	0.000583357
rs10852936	rs10979182	rs2853694	rs3751385	rs892085	TCAACCTTTC	14	0.000821332
rs10852936	rs1609798	rs2288831	rs4561177	rs892085	TCTTTTAATC	14	0.000862964
rs10852936	rs1609798	rs3212227	rs4561177	rs892085	TCTTAAAATC	14	0.000886802
rs10852936	rs1250546	rs367569	rs6677595	rs892085	TTTTTCCTTC	14	0.000781529
rs10852936	rs2700982	rs514315	rs7007032	rs892085	TTGGTTCTTT	14	0.000730666
rs10852936	rs514315	rs6672420	rs7007032	rs892085	TTTTTTCTTT	14	0.000653286
rs10852936	rs3802826	rs6677595	rs7007032	rs892085	CCAGTTCCTC	14	0.000879531
rs10852936	rs3762999	rs758739	rs842625	rs892085	TTGAGGGGTC	14	0.000653461
rs10852936	rs2233278	rs2853694	rs28998802	rs9304742	TCGGCACCTT	14	0.000456331
rs10852936	rs2295359	rs2451258	rs3762999	rs9304742	CCGGGAGGTT	14	0.000648577
rs10852936	rs2233278	rs2853694	rs582757	rs9304742	TCGGCAAATT	14	0.000406332
rs10852936	rs10979182	rs280519	rs62149416	rs9304742	TCAAAGCTTT	14	0.000609389
rs10852936	rs2233278	rs2853694	rs62149416	rs9304742	TCGGCATTTT	14	0.000456511
rs10852936	rs1250544	rs367569	rs6677595	rs9304742	TTCCTCCTTT	14	0.000823375
rs10852936	rs1250546	rs367569	rs6677595	rs9304742	TTTTTCCTTT	14	0.000801357
rs10852936	rs3762999	rs514315	rs7007032	rs9304742	CCGACTCCTT	14	0.000848847
rs10852936	rs2233278	rs28998802	rs892085	rs9304742	TCGCTCTCTT	14	0.000325099
rs10852936	rs1250544	rs280519	rs643177	rs9504361	TTTCGGAGAA	14	0.000742816
rs10852936	rs1250546	rs280519	rs643177	rs9504361	TTCTGGAGAA	14	0.000742003
rs10852936	rs4921493	rs582757	rs7007032	rs9533962	TTTTAACCCT	14	0.000387589
rs10852936	rs2243750	rs7007032	rs7552167	rs9533962	CCTTCCGGCC	14	0.0009216
rs10852936	rs10979182	rs2295359	rs27043	rs963986	TTAGAAAACG	14	0.000460116
rs10852936	rs10979182	rs2295359	rs30376	rs963986	TTAGAATTCG	14	0.000458695
rs10852936	rs30376	rs34394770	rs367569	rs963986	TCTTCCTCCG	14	0.000661041
rs10852936	rs1250544	rs2233278	rs3751385	rs963986	TCCCGCTCCC	14	0.000644949
rs10852936	rs1250546	rs2233278	rs3751385	rs963986	TCTTGCTCCC	14	0.000627703
rs10852936	rs1250544	rs2233278	rs495337	rs963986	TCCCGCTCCC	14	0.000578213
rs10852936	rs1250546	rs2233278	rs495337	rs963986	TCTTGCTCCC	14	0.000562751
rs10852936	rs2243750	rs3762999	rs6672420	rs963986	TCCCGATTCC	14	0.000757159
rs10852936	rs30376	rs3802826	rs7552167	rs963986	TTTCGGAGCC	14	0.000662478
rs10852936	rs1250544	rs2233278	rs892085	rs963986	TCCCGCCCCC	14	0.000617896
rs10852936	rs1250546	rs2233278	rs892085	rs963986	TCTTGCCCCC	14	0.000601372
rs10852936	rs2295359	rs4561177	rs9304742	rs963986	TTAGAGCCGG	14	0.000910127
rs10852936	rs1250544	rs151823	rs2853694	rs9988642	TTTTCACCTT	14	0.000948947
rs10852936	rs280519	rs545979	rs6677595	rs9988642	TTGGTCCTTT	14	0.000564174
rs10852936	rs2233278	rs2853694	rs9304742	rs9988642	TCGGCATTTT	14	0.000472208
rs10852936	rs151823	rs2451258	rs28998802	rs999556	CCAAGACCAA	14	0.000882479
rs10852936	rs367569	rs3751385	rs4561177	rs999556	TCCCCCAAAA	14	0.000591886
rs10852936	rs1250544	rs2295359	rs582757	rs999556	CCCCAAGAAG	14	0.0007076
rs10852936	rs1250546	rs2295359	rs582757	rs999556	CCTTAAGAAG	14	0.000688678
rs10852936	rs280519	rs4561177	rs582757	rs999556	TCAAAAGAGG	14	0.000994369
rs10852936	rs1250546	rs495337	rs7007032	rs999556	CCTTTCCCAG	14	0.000588507
rs10852936	rs367569	rs3751385	rs758739	rs999556	CCCCTTGGAA	14	0.000401905
rs10852936	rs11795343	rs3751385	rs9533962	rs999556	CCCTTTTTAA	14	0.000625213
rs10852936	rs2243750	rs6672420	rs963986	rs999556	TCCCTTCCAG	14	0.000768819
rs10979182	rs1609798	rs2288831	rs2700982	rs3802826	AATCTTCCGG	14	0.000773589
rs10979182	rs1250544	rs1609798	rs34394770	rs4561177	GGTTTTTTAA	14	0.00058093
rs10979182	rs1250546	rs1609798	rs34394770	rs4561177	GGCCTTTTAA	14	0.000598132
rs10979182	rs151823	rs30376	rs495337	rs62149416	GGAACCTCCT	14	0.00025335	GGCCTTTCCT	10	0.000252683
rs10979182	rs2295359	rs27043	rs514315	rs62149416	AAAAAGCCTT	14	0.000738084
rs10979182	rs2295359	rs30376	rs514315	rs62149416	AAAATCCCTT	14	0.000734594
rs10979182	rs11795343	rs2233278	rs3751385	rs6590334	AGTTGCTCTT	14	0.000699755
rs10979182	rs2700982	rs27043	rs3751385	rs6590334	GGGGGGTCTT	14	0.000683978
rs10979182	rs28998802	rs3751385	rs4561177	rs6672420	AGTCTTAGAT	14	0.000744736
rs10979182	rs151823	rs3212227	rs514315	rs7007032	AACAAATTCC	14	0.000585384
rs10979182	rs2295359	rs3802826	rs6590334	rs7007032	AAGGAGTCCC	14	0.000349364
rs10979182	rs13431841	rs2233278	rs3751385	rs7552167	AGGGGGTCGG	14	0.00071866
rs10979182	rs2288831	rs6590334	rs7007032	rs758739	AATTTCCCCC	14	0.000316801
rs10979182	rs3212227	rs6590334	rs7007032	rs758739	AAAATCCCCC	14	0.000325552
rs10979182	rs1609798	rs2853694	rs4561177	rs892085	AATCCCAACC	14	0.000688285
rs10979182	rs11795343	rs280519	rs2853694	rs9304742	AACTAACACC	14	0.000964807
rs10979182	rs280519	rs367569	rs7007032	rs9304742	AGAGTCCCTT	14	0.000683005
rs10979182	rs13431841	rs3802826	rs7007032	rs9304742	AAGGAGCCTT	14	0.000850503	AAGGAGCCCC	9	0.00023621
rs10979182	rs2853694	rs3799296	rs7552167	rs9304742	GGAAAAGGCC	14	0.00099007
rs10979182	rs13431841	rs151823	rs2700982	rs9504361	GGGGAACCGA	14	0.000935093
rs10979182	rs28998802	rs3802826	rs7007032	rs9533962	AACCAGCCCC	14	0.000572489
rs10979182	rs514315	rs6590334	rs9533962	rs963986	GGCTTCCCCC	14	0.000709313
rs10979182	rs3802826	rs7007032	rs9533962	rs9988642	AAAGCCCCTT	14	0.000592408
rs10979182	rs367569	rs3799296	rs6672420	rs999556	AATCTTTTAA	14	0.000545037
rs11795343	rs2233278	rs2243750	rs2451258	rs28998802	CTGGTTAACC	14	0.000861448
rs11795343	rs1250544	rs2233278	rs2853694	rs28998802	CTTCGGCACC	14	0.000501486
rs11795343	rs1250546	rs2233278	rs2853694	rs28998802	CTCTGGCACC	14	0.000500937
rs11795343	rs13431841	rs2451258	rs27043	rs3762999	TTGGGAGGGG	14	0.000747461
rs11795343	rs13431841	rs2451258	rs30376	rs3762999	TTGGGACCGG	14	0.000757042
rs11795343	rs1250544	rs2233278	rs28998802	rs3802826	CTTCGGCCAG	14	0.000471728
rs11795343	rs1250546	rs2233278	rs28998802	rs3802826	CTCTGGCCAG	14	0.000471211
rs11795343	rs1250544	rs34394770	rs3762999	rs495337	TTTCCCGGTC	14	0.00050036
rs11795343	rs1250546	rs34394770	rs3762999	rs495337	TTCTCCGGTC	14	0.000499812
rs11795343	rs2233278	rs27043	rs3799296	rs495337	TTGGAGTTTC	14	0.000350383
rs11795343	rs2233278	rs30376	rs3799296	rs495337	TTGGTCTTTC	14	0.000348727
rs11795343	rs34394770	rs3762999	rs3799296	rs495337	TTCCGGTTTC	14	0.000398155
rs11795343	rs2233278	rs3762999	rs3802826	rs514315	TTGCGGAATT	14	0.000169453
rs11795343	rs2233278	rs2243750	rs2451258	rs582757	CTGGTTAAAA	14	0.000767062
rs11795343	rs1250544	rs2233278	rs2853694	rs582757	CTTCGGCAAA	14	0.00044654
rs11795343	rs1250546	rs2233278	rs2853694	rs582757	CTCTGGCAAA	14	0.000446051
rs11795343	rs1250544	rs2233278	rs3802826	rs582757	CTTCGGAGAA	14	0.000420042
rs11795343	rs1250546	rs2233278	rs3802826	rs582757	CTCTGGAGAA	14	0.000419582
rs11795343	rs2233278	rs2243750	rs2451258	rs643177	CTGGTTAAGG	14	0.000770404
rs11795343	rs1250544	rs2233278	rs2853694	rs643177	CTTCGGCAGG	14	0.000448485
rs11795343	rs1250546	rs2233278	rs2853694	rs643177	CTCTGGCAGG	14	0.000447994
rs11795343	rs1250544	rs2233278	rs3802826	rs643177	CTTCGGAGGG	14	0.000421872
rs11795343	rs1250546	rs2233278	rs3802826	rs643177	CTCTGGAGGG	14	0.00042141
rs11795343	rs1250544	rs2233278	rs2451258	rs6590334	TTCCGGAACC	14	0.000504496
rs11795343	rs2233278	rs27043	rs2853694	rs6590334	CTGCGGCCTC	14	0.000397421
rs11795343	rs2233278	rs2853694	rs30376	rs6590334	CTGCCCCCTC	14	0.000402515
rs11795343	rs1609798	rs4561177	rs62149416	rs6672420	TTTCAACTTT	14	0.000640961
rs11795343	rs1250544	rs28998802	rs3212227	rs6677595	CTCCTCAACT	14	0.00047421
rs11795343	rs1250546	rs28998802	rs3212227	rs6677595	CTTTTCAACT	14	0.000461529
rs11795343	rs2288831	rs2451258	rs3762999	rs6677595	TTCTGAGGTT	14	0.000643217
rs11795343	rs2451258	rs3212227	rs3762999	rs6677595	TTGACAGGTT	14	0.000637572
rs11795343	rs2451258	rs3762999	rs495337	rs6677595	TTGAGGCCTT	14	0.000534376
rs11795343	rs2700982	rs4561177	rs6672420	rs7007032	CTCGAGATCC	14	0.000730181
rs11795343	rs2288831	rs34394770	rs367569	rs758739	TTTTTTTTGC	14	0.000562882
rs11795343	rs3212227	rs34394770	rs367569	rs758739	TTAATTTTGC	14	0.000578431
rs11795343	rs34394770	rs3762999	rs3802826	rs758739	TTCCGGGGCC	14	0.000551084	CTCCGAAACC	8	0.000339253
rs11795343	rs2233278	rs4921493	rs62149416	rs758739	CTGGTTTTCC	14	0.000477464
rs11795343	rs2451258	rs545979	rs6677595	rs842625	TTGATCTTAG	14	0.000368012
rs11795343	rs2233278	rs62149416	rs6677595	rs9304742	TTCCCTCTCC	14	0.00097408
rs11795343	rs1250546	rs4561177	rs7007032	rs9304742	TTTTGGCCTT	14	0.000645302	CTCTAGCCCC	8	0.000303969
rs11795343	rs2233278	rs62149416	rs7007032	rs9304742	CTGGTTTTTT	14	0.000613668
rs11795343	rs1250544	rs3799296	rs7007032	rs9533962	TTCCTTCCTT	14	0.000465982
rs11795343	rs1250546	rs3799296	rs7007032	rs9533962	TTTTTTCCTT	14	0.000453521
rs11795343	rs3799296	rs6590334	rs7007032	rs9533962	TTTTTCCCTT	14	0.000601463
rs11795343	rs367569	rs3802826	rs758739	rs9533962	CTCCAAGGCT	14	0.00083452
rs11795343	rs2233278	rs892085	rs9504361	rs9533962	TTGCTCGGCT	14	0.000851878
rs11795343	rs1250544	rs151823	rs545979	rs963986	TTCCCCTCCG	14	0.000911571
rs11795343	rs2233278	rs2451258	rs545979	rs963986	CTGGAACCCG	14	0.00079644
rs11795343	rs2233278	rs2451258	rs62149416	rs963986	CTGGAATTCG	14	0.000818505
rs11795343	rs2233278	rs2700982	rs62149416	rs963986	CTGGGGTTCG	14	0.000553938
rs11795343	rs2233278	rs7007032	rs9304742	rs9988642	CTGGTTTTTT	14	0.00063477	TTGGCTCTTT	8	0.00051569
rs11795343	rs2233278	rs2451258	rs963986	rs9988642	CTGGAACGTT	14	0.00084665
rs11795343	rs2233278	rs2243750	rs2451258	rs999556	CTGGTTAAAA	14	4.78378e-05
rs11795343	rs13431841	rs2451258	rs27043	rs999556	TTGGGAGGAA	14	0.000789622
rs11795343	rs13431841	rs2451258	rs30376	rs999556	TTGGGACCAA	14	0.000799743
rs11795343	rs2451258	rs6677595	rs892085	rs999556	TTGATTTCAA	14	0.000572504
rs11795343	rs28998802	rs6677595	rs963986	rs999556	CTTCCTCGAG	14	0.00092859
rs1250544	rs13431841	rs1609798	rs2451258	rs280519	TTGGTTGAGG	14	0.000795987
rs1250544	rs2233278	rs2700982	rs2853694	rs3762999	CCGCCCCAGA	14	0.000254622
rs1250544	rs2853694	rs34394770	rs3751385	rs3802826	CCAATTTTAA	14	0.00094272
rs1250544	rs2853694	rs3802826	rs4561177	rs6672420	CCCCAGAATT	14	0.000761421
rs1250544	rs2243750	rs545979	rs643177	rs6672420	CCCCTCGGTT	14	0.000714276
rs1250544	rs2243750	rs2288831	rs28998802	rs6677595	TCTTTTTCTT	14	0.000842317
rs1250544	rs2451258	rs28998802	rs3762999	rs6677595	CCGACCGGTT	14	0.000526757
rs1250544	rs2451258	rs3762999	rs62149416	rs6677595	CCGAGGTTTT	14	0.000526965
rs1250544	rs2288831	rs2451258	rs643177	rs6677595	TTCTGAAGTT	14	0.000675515
rs1250544	rs2451258	rs3762999	rs643177	rs6677595	CCGAGGGGTT	14	0.000471085
rs1250544	rs2243750	rs3762999	rs514315	rs7007032	CCCTGATTCC	14	0.000599096
rs1250544	rs28998802	rs3799296	rs4561177	rs7552167	CCTCTTGGGG	14	0.000751945
rs1250544	rs2233278	rs4561177	rs643177	rs758739	CCGCGGAGGC	14	0.000664682
rs1250544	rs3762999	rs514315	rs7007032	rs758739	CCGATTCCGC	14	0.000561879
rs1250544	rs151823	rs2233278	rs2288831	rs842625	CCAAGCTTAG	14	0.000608635
rs1250544	rs1609798	rs2451258	rs280519	rs842625	TTTTGAGGGG	14	0.000767887	TCTCGAAGAA	8	0.000342367
rs1250544	rs151823	rs2233278	rs3212227	rs842625	CCAAGCAAAG	14	0.000625447
rs1250544	rs3762999	rs3802826	rs643177	rs9304742	TCGGGGAGTT	14	0.000731886	CCGAAGAGCC	9	0.000553408
rs1250544	rs2295359	rs3762999	rs4561177	rs9504361	CCGGGGGGGA	14	0.00075395
rs1250544	rs280519	rs28998802	rs892085	rs9504361	CCAGTCTCAA	14	0.000988282
rs1250544	rs2233278	rs2700982	rs3762999	rs9533962	CCGCCCGACT	14	0.000282737
rs1250544	rs1609798	rs4561177	rs514315	rs9533962	TTTTAACTCT	14	0.00074434
rs1250544	rs151823	rs62149416	rs643177	rs9533962	TCCACTAGCT	14	0.000575837
rs1250544	rs495337	rs6590334	rs7007032	rs9533962	TCCCCCCCCC	14	0.000894399
rs1250544	rs2853694	rs6677595	rs842625	rs9533962	CCCCCTAGCC	14	0.00068324
rs1250544	rs2233278	rs34394770	rs9504361	rs9533962	TCGCCTGGCT	14	0.000728405
rs1250544	rs2233278	rs514315	rs9504361	rs9533962	TCGCCCAATT	14	0.000668179
rs1250544	rs2233278	rs2451258	rs545979	rs963986	TTGGAACCCG	14	0.000533697
rs1250544	rs2233278	rs2295359	rs6672420	rs963986	CCGCAGTTCC	14	0.000773238
rs1250544	rs2233278	rs280519	rs9504361	rs963986	TCGCAGGGGG	14	0.00084981
rs1250544	rs2451258	rs3762999	rs6677595	rs9988642	CCGAGGTTTT	14	0.000545085
rs1250544	rs1609798	rs2288831	rs2295359	rs999556	CCCCTTGGAA	14	0.000727078
rs1250544	rs2288831	rs4561177	rs6677595	rs999556	CCTTGGTTAA	14	0.000516014
rs1250544	rs3212227	rs4561177	rs6677595	rs999556	CCAAGGTTAA	14	0.000530268
rs1250544	rs2288831	rs6672420	rs7007032	rs999556	CCCTATCCAG	14	0.000488513
rs1250546	rs2233278	rs2700982	rs3212227	rs34394770	TTGCGGCACC	14	0.00066211
rs1250546	rs2233278	rs2700982	rs2853694	rs3762999	TTGCCCCAGA	14	0.000247813
rs1250546	rs1609798	rs2243750	rs2451258	rs3802826	CCTTTTGAGG	14	0.000943635
rs1250546	rs2853694	rs34394770	rs3751385	rs3802826	TTAATTTTAA	14	0.000917511
rs1250546	rs280519	rs367569	rs3751385	rs3802826	TTGGCCTTAA	14	0.000787853
rs1250546	rs2233278	rs2295359	rs2853694	rs4921493	CTGGGGCATT	14	0.000262921
rs1250546	rs2233278	rs2295359	rs2700982	rs6672420	TTGCAAGGAT	14	0.000867512
rs1250546	rs2288831	rs2700982	rs3762999	rs6677595	TTTTGGGGTT	14	0.000732129
rs1250546	rs2233278	rs3212227	rs4561177	rs6677595	CCGCAAAATT	14	0.000487382
rs1250546	rs3212227	rs3762999	rs6672420	rs7007032	TTCAGAATCC	14	0.000464129
rs1250546	rs2233278	rs4561177	rs643177	rs758739	TTGCGGAGGC	14	0.000646907
rs1250546	rs151823	rs2233278	rs2288831	rs842625	TTAAGCTTAG	14	0.000592359
rs1250546	rs1609798	rs2451258	rs280519	rs842625	CCTTGAGGGG	14	0.000790625	CTTCGAAGAA	8	0.000341992
rs1250546	rs151823	rs2233278	rs3212227	rs842625	TTAAGCAAAG	14	0.000608722
rs1250546	rs1609798	rs2295359	rs4921493	rs892085	TTTTAATTCC	14	0.000705176
rs1250546	rs495337	rs514315	rs7007032	rs892085	TTTCTTCCTC	14	0.000732459
rs1250546	rs3762999	rs3802826	rs643177	rs9304742	CTGGGGAGTT	14	0.000731084	TTGAAGAGCC	9	0.000538609
rs1250546	rs4561177	rs6677595	rs7007032	rs9304742	CCAGCTCCTT	14	0.000717304
rs1250546	rs2295359	rs3762999	rs4561177	rs9504361	TTGGGGGGGA	14	0.000733788
rs1250546	rs280519	rs28998802	rs892085	rs9504361	TTAGTCTCAA	14	0.000961854
rs1250546	rs2233278	rs2700982	rs3762999	rs9533962	TTGCCCGACT	14	0.000275176
rs1250546	rs1609798	rs4561177	rs514315	rs9533962	CCTTAACTCT	14	0.000766381
rs1250546	rs151823	rs62149416	rs643177	rs9533962	CTCACTAGCT	14	0.000575207
rs1250546	rs495337	rs6590334	rs7007032	rs9533962	CTCCCCCCCC	14	0.00089342
rs1250546	rs2853694	rs6677595	rs842625	rs9533962	TTCCCTAGCC	14	0.000664969
rs1250546	rs2233278	rs34394770	rs9504361	rs9533962	CTGCCTGGCT	14	0.000727607
rs1250546	rs151823	rs4921493	rs545979	rs963986	TTCCCTTCCG	14	0.000697689
rs1250546	rs2233278	rs2295359	rs6672420	rs963986	TTGCAGTTCC	14	0.000752561
rs1250546	rs2700982	rs3762999	rs6672420	rs963986	CTGGGGATCC	14	0.000584417
rs1250546	rs2853694	rs3212227	rs6677595	rs999556	TTCAAATTAA	14	0.000609722
rs1250546	rs2288831	rs4561177	rs6677595	rs999556	TTTTGGTTAA	14	0.000502215
rs1250546	rs3212227	rs4561177	rs6677595	rs999556	TTAAGGTTAA	14	0.000516088
rs1250546	rs2853694	rs514315	rs7007032	rs999556	TTCATTCCAG	14	0.000615217
rs1250546	rs3212227	rs6672420	rs7007032	rs999556	TTCAATCCAG	14	0.000471277
rs13431841	rs2243750	rs367569	rs4561177	rs6672420	AACTCCGGTT	14	0.000795208
rs13431841	rs2233278	rs2451258	rs545979	rs6677595	AAGCAACCCT	14	0.000659549
rs13431841	rs34394770	rs3799296	rs4561177	rs7007032	GGTTTTAACC	14	0.000642412
rs13431841	rs2233278	rs2853694	rs3799296	rs7552167	GGGGCAATGG	14	0.000587713	GGGGCATTAG	8	0.000322455
rs13431841	rs2233278	rs545979	rs6677595	rs842625	AAGCCCCTGG	14	0.000564091
rs13431841	rs28998802	rs30376	rs3212227	rs892085	AGTCTCCACC	14	0.000919895
rs13431841	rs2233278	rs34394770	rs3802826	rs892085	GGGGCTAGTC	14	0.000338067	GGCCCCAATT	8	0.000338456
rs13431841	rs3751385	rs3799296	rs7007032	rs892085	GGTTTTCCTC	14	0.00083029
rs13431841	rs2233278	rs34394770	rs892085	rs9304742	GGGGCTTCTT	14	0.000341504
rs13431841	rs1609798	rs34394770	rs514315	rs9504361	GGTTCTCCGA	14	0.000867654
rs13431841	rs3762999	rs6672420	rs9533962	rs963986	GGGGATCTCC	14	0.000738854
rs151823	rs2288831	rs2853694	rs3751385	rs582757	CCTTCCTTGA	14	0.00023946
rs151823	rs27043	rs2853694	rs3751385	rs582757	CCAACCTTGA	14	0.000185685
rs151823	rs2853694	rs30376	rs3751385	rs582757	CCCCTTTTGA	14	0.000185111
rs151823	rs2853694	rs3212227	rs3751385	rs582757	CCCCAATTGA	14	0.000246075
rs151823	rs2243750	rs2295359	rs3751385	rs6672420	AACCAATCTT	14	0.000801776
rs151823	rs2288831	rs2700982	rs6590334	rs6677595	CATTCCTCTT	14	0.000821662
rs151823	rs2233278	rs27043	rs28998802	rs7552167	CCGGAACCGG	14	0.000210783
rs151823	rs2233278	rs28998802	rs30376	rs7552167	CCGGCCTTGG	14	0.000210132
rs151823	rs2700982	rs28998802	rs6677595	rs7552167	AACGTCTTGG	14	0.000575596
rs151823	rs2288831	rs2295359	rs4561177	rs842625	CATTAGAGAA	14	0.000783092
rs151823	rs2233278	rs3799296	rs643177	rs9304742	CAGGTTGGTT	14	0.00048713
rs151823	rs3802826	rs6590334	rs7007032	rs9304742	CAAGTCCCCC	14	0.000231997	AAAATTCTTT	12	7.8601e-05
rs151823	rs2233278	rs2295359	rs280519	rs9533962	CAGCAAGGTT	14	0.000588371
rs151823	rs1609798	rs4561177	rs892085	rs9533962	AATTAGTTCT	14	0.00069876
rs151823	rs280519	rs3762999	rs842625	rs963986	AAAGGAAGCC	14	0.000974578
rs151823	rs3212227	rs34394770	rs4561177	rs999556	CAAATTAAAA	14	0.000636365
rs151823	rs2243750	rs3799296	rs6672420	rs999556	CATTAATTAA	14	0.000776475
rs151823	rs2451258	rs545979	rs7552167	rs999556	CAAATCGGAA	14	0.000816703
rs151823	rs3802826	rs6677595	rs7552167	rs999556	CAAACTGGAA	14	0.000576229
rs151823	rs3799296	rs6672420	rs758739	rs999556	CAAATTCCAA	14	0.000865991
rs1609798	rs2233278	rs2853694	rs34394770	rs367569	CCGGCACTCC	14	0.000360532
rs1609798	rs2233278	rs2700982	rs34394770	rs643177	TTGCGGTTAG	14	0.000671775
rs1609798	rs2288831	rs2853694	rs4561177	rs6677595	TTTTCCAACT	14	0.000269625
rs1609798	rs2853694	rs3212227	rs4561177	rs6677595	TTCCAAAACT	14	0.000277073
rs1609798	rs34394770	rs3799296	rs514315	rs6677595	TTCTATCCCT	14	0.000692741
rs1609798	rs2288831	rs3802826	rs514315	rs6677595	TTCTGGCCCT	14	0.000905887
rs1609798	rs3212227	rs3802826	rs514315	rs6677595	TTCAGGCCCT	14	0.000897938
rs1609798	rs2233278	rs34394770	rs3751385	rs7552167	CCGCCCTTGG	14	0.00052108
rs1609798	rs62149416	rs7007032	rs7552167	rs842625	TCCTTTGGAA	14	0.000128251
rs1609798	rs2243750	rs280519	rs7552167	rs892085	TTCCAAAGTC	14	0.000481397
rs1609798	rs3751385	rs3762999	rs6677595	rs9304742	CCTTGGCTTT	14	0.000974445
rs1609798	rs3751385	rs7007032	rs9304742	rs9504361	TCTTCCTTAA	14	0.000712979
rs1609798	rs2295359	rs3799296	rs7007032	rs9533962	TCAGTTCCTT	14	0.000693053
rs1609798	rs2243750	rs4561177	rs6677595	rs999556	CCTTAACTAA	14	0.000679562
rs1609798	rs2295359	rs6677595	rs7007032	rs999556	CCAGTTCCAG	14	0.000644419
rs1609798	rs643177	rs758739	rs9304742	rs999556	CCAGCCTTAA	14	0.000632673
rs2233278	rs2243750	rs2451258	rs2853694	rs3802826	GGTTAACAAG	14	0.000469981
rs2233278	rs2853694	rs34394770	rs3802826	rs4561177	GCCCTTAGAA	14	0.000428197
rs2233278	rs2243750	rs34394770	rs3751385	rs4921493	GCTTCCTTTT	14	0.000427167
rs2233278	rs2451258	rs34394770	rs4561177	rs514315	GCAACCAACT	14	0.000426462
rs2233278	rs28998802	rs34394770	rs4561177	rs514315	GCCCCCAACT	14	0.000477559
rs2233278	rs34394770	rs4561177	rs514315	rs545979	GCCCAACTCC	14	0.000464869
rs2233278	rs2243750	rs2853694	rs495337	rs62149416	GGTTCACCTT	14	0.000511458
rs2233278	rs2700982	rs3751385	rs4561177	rs643177	GCGGTTGGAG	14	0.000871518
rs2233278	rs2853694	rs367569	rs4561177	rs6590334	GCCCCCAATC	14	0.00046739
rs2233278	rs2853694	rs4561177	rs545979	rs6590334	GGCAAGCCCC	14	0.000835404
rs2233278	rs2288831	rs3212227	rs367569	rs6672420	GGTTAACCAT	14	0.000195525
rs2233278	rs28998802	rs3799296	rs514315	rs6677595	GGCCATCTCT	14	0.000523898
rs2233278	rs27043	rs28998802	rs3802826	rs7007032	GCGGCCAACT	14	0.000737441
rs2233278	rs28998802	rs30376	rs3802826	rs7007032	GCCCCCAACT	14	0.000746894
rs2233278	rs280519	rs3802826	rs6672420	rs7007032	GCAGAATTCT	14	0.000808342
rs2233278	rs27043	rs28998802	rs30376	rs7552167	GGAACCTTGG	14	0.000209154
rs2233278	rs27043	rs28998802	rs545979	rs7552167	GGAACCCCGG	14	0.000806755
rs2233278	rs28998802	rs30376	rs545979	rs7552167	GGCCTTCCGG	14	0.000804263
rs2233278	rs27043	rs28998802	rs582757	rs7552167	GGAACCAAGG	14	0.000737972
rs2233278	rs28998802	rs30376	rs582757	rs7552167	GGCCTTAAGG	14	0.000735692
rs2233278	rs27043	rs28998802	rs62149416	rs7552167	GGAACCTTGG	14	0.000829106
rs2233278	rs28998802	rs30376	rs62149416	rs7552167	GGCCTTTTGG	14	0.000826545
rs2233278	rs27043	rs28998802	rs643177	rs7552167	GGAACCGGGG	14	0.000741187
rs2233278	rs28998802	rs30376	rs643177	rs7552167	GGCCTTGGGG	14	0.000738898
rs2233278	rs2853694	rs3751385	rs7007032	rs7552167	GCCCCCCTGG	14	0.000683505
rs2233278	rs280519	rs2853694	rs3762999	rs758739	GCGGCAGGGC	14	0.000330676
rs2233278	rs2295359	rs3751385	rs3799296	rs758739	GCAACCTTGC	14	0.000701592
rs2233278	rs27043	rs367569	rs514315	rs758739	GGAGCCCTGC	14	0.000369775
rs2233278	rs30376	rs367569	rs514315	rs758739	GGTCCCCTGC	14	0.000368027
rs2233278	rs280519	rs4921493	rs643177	rs758739	GCAACTAGCC	14	0.000988907
rs2233278	rs3751385	rs514315	rs7007032	rs758739	GCTCCTCCCC	14	0.000382271
rs2233278	rs2295359	rs2451258	rs4921493	rs842625	GCAAGATTGG	14	0.000662157
rs2233278	rs3799296	rs514315	rs6677595	rs842625	GGATCTCTGG	14	0.000400129
rs2233278	rs2295359	rs28998802	rs7552167	rs842625	GCAGTCGGGG	14	0.000918516
rs2233278	rs3799296	rs3802826	rs7552167	rs842625	GGATGGGGGG	14	0.000639516
rs2233278	rs28998802	rs34394770	rs3802826	rs892085	GGCCCTAGTC	14	0.000427011
rs2233278	rs34394770	rs3802826	rs545979	rs892085	GGCTAGCCTC	14	0.000415664
rs2233278	rs34394770	rs3802826	rs62149416	rs892085	GGCTAGTTTC	14	0.00042718
rs2233278	rs3751385	rs3799296	rs643177	rs892085	GCTTTTAGTC	14	0.000670928
rs2233278	rs28998802	rs3762999	rs6677595	rs892085	GCTCGACTTC	14	0.000331159
rs2233278	rs2700982	rs27043	rs34394770	rs9304742	GGGGAGCTTT	14	0.000319764
rs2233278	rs2700982	rs30376	rs34394770	rs9304742	GGGGTCCTTT	14	0.000318252
rs2233278	rs27043	rs2853694	rs4921493	rs9304742	GGAGCATTTT	14	0.000260969
rs2233278	rs2853694	rs30376	rs4921493	rs9304742	GGCATCTTTT	14	0.000259735
rs2233278	rs2243750	rs2853694	rs545979	rs9304742	GGTTCACCTT	14	0.000517516
rs2233278	rs2243750	rs2853694	rs582757	rs9304742	GGTTCAAATT	14	0.000473393
rs2233278	rs2243750	rs2853694	rs643177	rs9304742	GGTTCAGGTT	14	0.000475456
rs2233278	rs514315	rs6590334	rs7007032	rs9304742	CCTTTCCCCC	14	0.000519958
rs2233278	rs34394770	rs3762999	rs7552167	rs9504361	GCCCGGGGAA	14	0.000163431
rs2233278	rs27043	rs2853694	rs3799296	rs9533962	GCGGCCATCC	14	0.000376823
rs2233278	rs2853694	rs30376	rs3799296	rs9533962	GCCCCCATCC	14	0.000381653
rs2233278	rs2451258	rs3799296	rs4561177	rs9533962	GCGATTAGCC	14	0.000822345
rs2233278	rs280519	rs2853694	rs545979	rs9533962	GGAGCACCCT	14	0.000657786
rs2233278	rs2288831	rs2451258	rs6677595	rs9533962	GCTTGATTCC	14	0.000428701
rs2233278	rs2451258	rs3212227	rs6677595	rs9533962	GCGAAATTCC	14	0.000440543	GCGACCTTTT	8	0.00031119
rs2233278	rs27043	rs6677595	rs842625	rs9533962	GGAGCTGGCT	14	0.000573856
rs2233278	rs30376	rs6677595	rs842625	rs9533962	GGTCCTGGCT	14	0.000571143
rs2233278	rs27043	rs514315	rs62149416	rs963986	GGAGCTTTCG	14	0.000504173
rs2233278	rs30376	rs514315	rs62149416	rs963986	GGTCCTTTCG	14	0.00050179
rs2233278	rs2700982	rs27043	rs9304742	rs963986	GGGGAGTTCG	14	0.000346883
rs2233278	rs2853694	rs28998802	rs9304742	rs963986	GGCACCTTCG	14	0.000504942
rs2233278	rs2700982	rs30376	rs9304742	rs963986	GGGGTCTTCG	14	0.000345243
rs2233278	rs2853694	rs545979	rs9304742	rs963986	GGCACCTTCG	14	0.000491524
rs2233278	rs2853694	rs62149416	rs9304742	rs963986	GGCATTTTCG	14	0.000505142
rs2233278	rs2700982	rs6677595	rs9504361	rs963986	GCGGTTGGGG	14	0.000633374
rs2233278	rs758739	rs892085	rs9533962	rs963986	GCCCCCCCCC	14	0.000744615
rs2233278	rs34394770	rs4561177	rs514315	rs9988642	GCCCAACTTT	14	0.000494176
rs2233278	rs27043	rs28998802	rs7552167	rs9988642	GGAACCGGTT	14	0.000857615
rs2233278	rs28998802	rs30376	rs7552167	rs9988642	GGCCTTGGTT	14	0.000854967
rs2233278	rs34394770	rs3802826	rs892085	rs9988642	GGCTAGTCTT	14	0.000441869
rs2233278	rs2853694	rs9304742	rs963986	rs9988642	GGCATTCGTT	14	0.000522511
rs2233278	rs2853694	rs4561177	rs6590334	rs999556	GCCCAATCAG	14	0.00021663
rs2233278	rs28998802	rs6677595	rs892085	rs999556	GCTCCTTCAG	14	0.000336259
rs2243750	rs27043	rs3762999	rs3799296	rs6672420	TTAGGGAATT	14	0.000727597
rs2243750	rs30376	rs3762999	rs3799296	rs6672420	TTTCGGAATT	14	0.000724157
rs2243750	rs2700982	rs4921493	rs582757	rs7007032	TTGGCTGACC	14	0.000473166
rs2243750	rs3751385	rs3762999	rs6590334	rs7007032	CTCCGACCCC	14	0.000758621
rs2243750	rs2295359	rs643177	rs7007032	rs7552167	TTAGAGCCGG	14	0.000459136
rs2243750	rs2700982	rs3802826	rs7007032	rs842625	CTGGGGCCAG	14	0.00087914
rs2243750	rs3802826	rs545979	rs6672420	rs9304742	TTAGTCTTCC	14	0.000709135
rs2243750	rs27043	rs4561177	rs892085	rs9304742	CTGGAACCCC	14	0.000829247
rs2243750	rs30376	rs4561177	rs892085	rs9304742	CTCCAACCCC	14	0.000839876
rs2243750	rs2295359	rs582757	rs7007032	rs9504361	TTAGGACCAA	14	0.000462984
rs2243750	rs28998802	rs4921493	rs7552167	rs9533962	TTTCTTAGCC	14	0.000557911
rs2243750	rs27043	rs3799296	rs6672420	rs999556	TTAGAATTAA	14	0.000768637
rs2243750	rs30376	rs3799296	rs6672420	rs999556	TTTCAATTAA	14	0.000765004
rs2288831	rs3762999	rs3802826	rs4921493	rs545979	TTGGAGCCCC	14	0.000705037
rs2288831	rs27043	rs2853694	rs3751385	rs582757	TTAACCTTGA	14	0.000238346
rs2288831	rs2853694	rs30376	rs3751385	rs582757	TTCCTTTTGA	14	0.00023761
rs2288831	rs3762999	rs3802826	rs4921493	rs582757	TTGGAGCCAA	14	0.000644926
rs2288831	rs2700982	rs28998802	rs514315	rs6677595	TTCGTCTTTT	14	0.000738994
rs2288831	rs280519	rs3762999	rs4561177	rs842625	TTAGAAAGAA	14	0.000990158
rs2288831	rs2700982	rs3762999	rs4921493	rs842625	TTGGGGCCGG	14	0.000766569
rs2288831	rs495337	rs7007032	rs758739	rs9304742	TTTCCCGCTT	14	0.000710414
rs2288831	rs34394770	rs3762999	rs892085	rs9533962	TTCCGACCCC	14	0.000871936
rs2288831	rs27043	rs4561177	rs495337	rs999556	TTGGGGCCAA	14	0.000646411
rs2288831	rs30376	rs4561177	rs495337	rs999556	TTCCGGCCAA	14	0.000654697
rs2288831	rs280519	rs4561177	rs842625	rs999556	TTAGAGAAGG	14	0.000976539
rs2295359	rs27043	rs2853694	rs4561177	rs4921493	AAAACCAGTT	14	0.000612147
rs2295359	rs2853694	rs30376	rs4561177	rs4921493	AACCTTAGTT	14	0.000610257
rs2295359	rs27043	rs582757	rs643177	rs7007032	AGAGGAAGCC	14	0.000117013
rs2295359	rs30376	rs582757	rs643177	rs7007032	AGTCGAAGCC	14	0.00011646
rs2295359	rs2451258	rs495337	rs6672420	rs7007032	AAGATTTTTT	14	0.000717154
rs2295359	rs582757	rs643177	rs7007032	rs892085	AGGAAGCCCC	14	0.00011206
rs2295359	rs643177	rs7007032	rs758739	rs9504361	AGAGCCCCAA	14	0.000504255
rs2295359	rs2700982	rs28998802	rs6590334	rs9533962	GGCGTCCCCC	14	0.000785015
rs2295359	rs34394770	rs3799296	rs7007032	rs9533962	AGTTTTCCTT	14	0.000789982
rs2295359	rs2853694	rs7007032	rs758739	rs999556	AACACCCCGG	14	0.000449327
rs2451258	rs34394770	rs3762999	rs3799296	rs495337	AACCGGTTTC	14	0.000586572
rs2451258	rs2853694	rs3802826	rs6677595	rs7007032	GACCAGTTCT	14	0.000595131
rs2451258	rs3762999	rs545979	rs643177	rs9504361	AAGACCAAGA	14	0.000670677
rs2451258	rs3762999	rs643177	rs9504361	rs9988642	AAGAAAGATT	14	0.000712958
rs2451258	rs3762999	rs643177	rs9504361	rs999556	AAGAAAGAAG	14	0.000253284
rs2451258	rs3799296	rs643177	rs9504361	rs999556	AAATAAGAAG	14	0.000342145
rs2700982	rs28998802	rs3802826	rs4921493	rs6677595	CGTCAGTTTT	14	0.000747108
rs2700982	rs3751385	rs62149416	rs6672420	rs6677595	GGTTCTATTT	14	0.000569837
rs2700982	rs28998802	rs3762999	rs4561177	rs758739	CGTCGAAGGC	14	0.00086213
rs2700982	rs3802826	rs7007032	rs758739	rs842625	GGGGCCGCAG	14	0.000824526
rs2700982	rs2853694	rs3751385	rs7007032	rs9304742	GGAATTCCTT	14	0.000708994
rs2700982	rs3751385	rs3799296	rs7007032	rs9304742	GGTTTTCCTT	14	0.000649891
rs2700982	rs495337	rs582757	rs6672420	rs9533962	CCTCGATTCT	14	0.000768801
rs2700982	rs514315	rs6590334	rs6677595	rs9533962	GGTTTTTTCC	14	0.00083616
rs2700982	rs3212227	rs4921493	rs842625	rs999556	GGAACCGGAA	14	0.000832178
rs27043	rs2853694	rs3212227	rs3751385	rs582757	AACCAATTGA	14	0.00024493
rs27043	rs3799296	rs4561177	rs6590334	rs7007032	AGTTAATCCC	14	0.000256657
rs27043	rs2853694	rs3799296	rs643177	rs842625	AGCCTTAGAG	14	0.00068462
rs27043	rs4561177	rs545979	rs6677595	rs9504361	AGAATCCTGA	14	0.000758718
rs27043	rs3212227	rs4561177	rs495337	rs999556	GGAAGGCCAA	14	0.000664267
rs27043	rs3799296	rs6672420	rs9533962	rs999556	GGATATTTAA	14	0.000685936
rs280519	rs2853694	rs4561177	rs514315	rs6677595	AACCAATTCT	14	0.000926073
rs280519	rs3799296	rs4561177	rs643177	rs9304742	AAATAAAGTT	14	0.000835736	GGTTGGAGCC	9	0.000630899
rs280519	rs3751385	rs3762999	rs4561177	rs9533962	GGTTGGAGCT	14	0.000717541	AGCCGGAATT	9	0.000255945
rs280519	rs2853694	rs4561177	rs4921493	rs9533962	GGCCAATTTT	14	0.000442366
rs2853694	rs30376	rs3212227	rs3751385	rs582757	CCTTAATTGA	14	0.000244173
rs2853694	rs3212227	rs3762999	rs3802826	rs7552167	CACAGGAAGG	14	0.00047384
rs2853694	rs30376	rs3799296	rs643177	rs842625	CCTCTTAGAG	14	0.000681383
rs2853694	rs3762999	rs7552167	rs758739	rs9304742	CCGGGGCCTT	14	0.000670265
rs2853694	rs3751385	rs514315	rs62149416	rs9533962	CATTTTCTCT	14	0.000938845
rs2853694	rs495337	rs545979	rs9304742	rs963986	CATCTCCCCG	14	0.000625817
rs2853694	rs3762999	rs7552167	rs9304742	rs963986	CCGGGGTTCG	14	0.000570797
rs2853694	rs3762999	rs6677595	rs9533962	rs963986	CCAATTCTCC	14	0.000988905
rs2853694	rs34394770	rs6590334	rs7552167	rs999556	CCTTTCGGAA	14	0.000538217
rs28998802	rs3762999	rs495337	rs582757	rs643177	TCGATCGAAG	14	9.45206e-05
rs28998802	rs4561177	rs6672420	rs7007032	rs7552167	CCAAATCCGG	14	0.000865424
rs28998802	rs3802826	rs582757	rs6677595	rs892085	TCGGGACTTC	14	0.000467103
rs28998802	rs495337	rs582757	rs6677595	rs892085	TCTCGACTTC	14	0.000421845
rs28998802	rs3802826	rs643177	rs6677595	rs892085	TCGGAGCTTC	14	0.000456153
rs28998802	rs367569	rs3762999	rs7007032	rs9304742	CCTCGACCTT	14	0.000906938
rs28998802	rs367569	rs4561177	rs582757	rs9504361	TCCCGGGAAA	14	0.000753308
rs28998802	rs3212227	rs4921493	rs6677595	rs9504361	TCAACTTTAA	14	0.000956986
rs28998802	rs367569	rs495337	rs582757	rs9533962	TCCCTCGACT	14	0.000791183
rs28998802	rs4921493	rs7552167	rs758739	rs9533962	TCTTAGCCCC	14	0.00062223
rs28998802	rs495337	rs582757	rs892085	rs9533962	TCTCGATCCT	14	0.000428584
rs28998802	rs514315	rs7552167	rs9304742	rs9533962	TCCTGGTTCC	14	0.000712664
rs28998802	rs34394770	rs758739	rs9504361	rs9533962	TCCTCCAACC	14	0.00091215
rs28998802	rs582757	rs62149416	rs892085	rs963986	TCGATTTCCG	14	0.000797666
rs28998802	rs3762999	rs495337	rs582757	rs9988642	TCGATCGATT	14	0.000725896
rs28998802	rs3762999	rs495337	rs582757	rs999556	TCGATCGAAG	14	0.00025788
rs28998802	rs3799296	rs643177	rs9504361	rs999556	CCATAAGAAG	14	0.00038314
rs30376	rs3799296	rs4561177	rs6590334	rs7007032	TCTTAATCCC	14	0.000255444
rs30376	rs3802826	rs514315	rs7007032	rs892085	TCAACTTTTT	14	0.000906087
rs30376	rs4561177	rs545979	rs6677595	rs9504361	TCAATCCTGA	14	0.000755131
rs30376	rs3212227	rs4561177	rs495337	rs999556	CCAAGGCCAA	14	0.000672782
rs30376	rs3799296	rs6672420	rs9533962	rs999556	CCATATTTAA	14	0.000694728
rs3212227	rs3762999	rs3802826	rs4921493	rs545979	AAGGAGCCCC	14	0.000724513
rs3212227	rs3762999	rs3802826	rs4921493	rs582757	AAGGAGCCAA	14	0.000662742
rs3212227	rs3762999	rs3802826	rs4921493	rs643177	AAGGAGCCGG	14	0.000665629	CAGAAACTAG	9	0.000754685
rs3212227	rs4561177	rs62149416	rs7007032	rs842625	AAGGTTCCAG	14	0.000821089
rs3212227	rs3802826	rs4921493	rs545979	rs999556	AAAGCCCCAA	14	0.000765379
rs3212227	rs3802826	rs4921493	rs582757	rs999556	AAAGCCAAAA	14	0.000700124
rs3212227	rs3802826	rs4921493	rs643177	rs999556	AAAGCCGGAA	14	0.000703174
rs34394770	rs3762999	rs3799296	rs495337	rs545979	CCGGTTTCCC	14	0.000639398
rs34394770	rs3751385	rs3762999	rs4561177	rs758739	CCTCGAAAGC	14	0.000697318
rs34394770	rs3799296	rs6590334	rs7552167	rs999556	CCTTCCGGAA	14	0.000592972
rs34394770	rs3751385	rs4561177	rs758739	rs999556	CCTCAAGCAG	14	0.000708056	CCTTAGCCAA	8	0.000212199
rs367569	rs3762999	rs545979	rs7007032	rs9304742	TCGACCCCTT	14	0.000882837
rs367569	rs3762999	rs643177	rs7007032	rs9304742	TCGAGGCCTT	14	0.000811086
rs367569	rs4921493	rs6590334	rs9304742	rs9504361	TCCTTTTTAA	14	0.000830511
rs3751385	rs3802826	rs4561177	rs4921493	rs892085	TTAAAATTTC	14	0.00039468
rs3751385	rs62149416	rs6672420	rs6677595	rs892085	TTCTATTTTC	14	0.000405111
rs3751385	rs495337	rs643177	rs6677595	rs9304742	TTTTAGTTTT	14	0.000545606
rs3751385	rs582757	rs7552167	rs758739	rs999556	TTAAGGGGAA	14	0.000491036
rs3751385	rs62149416	rs7552167	rs758739	rs999556	TTTTGGGGAA	14	0.000551676
rs3751385	rs643177	rs7552167	rs758739	rs999556	TTGGGGGGAA	14	0.000493176
rs3751385	rs7552167	rs758739	rs9988642	rs999556	TTGGGGTTAA	14	0.000570646
rs3762999	rs4921493	rs7007032	rs892085	rs9304742	GATTCCCCTT	14	0.000892537
rs3762999	rs4921493	rs6672420	rs842625	rs9504361	GGTTAAGGAA	14	0.000735057
rs3799296	rs495337	rs6590334	rs7007032	rs9533962	TTTCTCCCTT	14	0.000468633
rs4561177	rs582757	rs6672420	rs7007032	rs7552167	AAAAATCCGG	14	0.000770602
rs4561177	rs6590334	rs7007032	rs892085	rs9504361	AATCCTTTAA	14	0.000731597
rs4561177	rs582757	rs6672420	rs9533962	rs963986	GGGATTTTCC	14	0.000700434
rs4921493	rs6672420	rs842625	rs892085	rs999556	TTAAGGCCAA	14	0.000664336
rs4921493	rs7007032	rs892085	rs9304742	rs999556	TTCCCCTTAG	14	0.000906282
rs514315	rs6672420	rs7007032	rs7552167	rs842625	CCAACTGGGG	14	0.000636891
rs514315	rs643177	rs6590334	rs7007032	rs9304742	TTGGTCCCCC	14	0.000523819
rs10088247	rs10852936	rs151823	rs1609798	rs2243750	CCCCAACCTT	13	0.000728604
rs10088247	rs11795343	rs151823	rs1609798	rs2451258	CTTTCCTTGA	13	0.000721434
rs10088247	rs1020760	rs10794648	rs1250544	rs2700982	CCGGCCCCGG	13	0.00035715
rs10088247	rs1020760	rs10794648	rs1250546	rs2700982	CCGGCCTTGG	13	0.000347599
rs10088247	rs10794648	rs1609798	rs2288831	rs27043	CCCCCCCTGG	13	0.000673223
rs10088247	rs1609798	rs2233278	rs2288831	rs280519	CCTTCCTTAG	13	0.000497707
rs10088247	rs10852936	rs1250544	rs151823	rs2853694	TTTTTTCACC	13	0.000631626
rs10088247	rs10852936	rs1250546	rs151823	rs2853694	TTTTCCCACC	13	0.000650329
rs10088247	rs1020760	rs1250544	rs2700982	rs2853694	CCGGCCGGCA	13	0.000357759
rs10088247	rs13431841	rs1609798	rs2853694	rs28998802	CTAGTTCCCC	13	0.000848141
rs10088247	rs10794648	rs1609798	rs2288831	rs30376	CCCCCCCTCC	13	0.000681853
rs10088247	rs1609798	rs2233278	rs280519	rs3212227	CCTTCCAGAA	13	0.000511456
rs10088247	rs10852936	rs2243750	rs28998802	rs367569	TTTTTTTCCC	13	0.000589944
rs10088247	rs2233278	rs2243750	rs367569	rs3751385	CCCCCTTCCC	13	0.000652493
rs10088247	rs2243750	rs28998802	rs367569	rs3751385	CCCTCCTCCC	13	0.00073502
rs10088247	rs11795343	rs151823	rs280519	rs3762999	CCCTAAAGGA	13	0.000449004
rs10088247	rs151823	rs27043	rs280519	rs3762999	CCAAGGAGGA	13	0.000309381
rs10088247	rs151823	rs280519	rs30376	rs3762999	CCAAAGCCGA	13	0.000313346
rs10088247	rs1020760	rs280519	rs34394770	rs3762999	TTGGGGCTGG	13	0.000673079
rs10088247	rs10794648	rs3212227	rs34394770	rs3762999	CTTCCCCTGG	13	0.000519601
rs10088247	rs10852936	rs2233278	rs3751385	rs3762999	CCTCCCCCGA	13	0.000951385
rs10088247	rs13431841	rs2853694	rs3751385	rs3762999	CCGGAACCGA	13	0.000962201
rs10088247	rs2295359	rs2853694	rs3751385	rs3762999	CCAGCACCGA	13	0.000580774
rs10088247	rs2233278	rs2700982	rs2853694	rs3799296	CCGCGGCATT	13	0.000436796
rs10088247	rs10979182	rs2700982	rs34394770	rs3799296	CTAACCTTTT	13	0.00069324
rs10088247	rs1250544	rs2700982	rs3762999	rs3799296	CCCCGGGATT	13	0.00061107
rs10088247	rs1250546	rs2700982	rs3762999	rs3799296	CCTTGGGATT	13	0.000594729
rs10088247	rs13431841	rs2451258	rs2853694	rs3802826	CTAGGACCAG	13	0.000400192
rs10088247	rs10852936	rs1250544	rs3751385	rs3802826	CCCCCCTCAG	13	0.000831146
rs10088247	rs10852936	rs1250546	rs3751385	rs3802826	CCCCTTTCAG	13	0.00080892
rs10088247	rs10794648	rs28998802	rs3762999	rs3802826	CTTCCCGGAA	13	0.00048959
rs10088247	rs10979182	rs2233278	rs2853694	rs4561177	TTAGGCCCAA	13	0.000653791
rs10088247	rs1609798	rs2288831	rs34394770	rs4561177	CTTTTTCTAA	13	0.000647086
rs10088247	rs1020760	rs1250544	rs3762999	rs4561177	CTGGTCGGAG	13	0.000727345
rs10088247	rs1020760	rs1250546	rs3762999	rs4561177	CTGGCTGGAG	13	0.000726548
rs10088247	rs10794648	rs1250544	rs2243750	rs4921493	CCTCTTCTCT	13	0.0006298
rs10088247	rs2233278	rs27043	rs3802826	rs4921493	CTGCGGAACT	13	0.000348808
rs10088247	rs2233278	rs30376	rs3802826	rs4921493	CTGCCCAACT	13	0.000353279
rs10088247	rs1250544	rs151823	rs28998802	rs495337	CCTTAACCTC	13	0.000757671
rs10088247	rs1250546	rs151823	rs28998802	rs495337	CCCCAACCTC	13	0.000780107
rs10088247	rs1020760	rs3802826	rs4921493	rs495337	CCGGGGTTCC	13	0.000495738
rs10088247	rs2288831	rs2295359	rs34394770	rs514315	TTTTAACCCT	13	0.000645541
rs10088247	rs2295359	rs3212227	rs34394770	rs514315	TTAAAACCCT	13	0.000663373
rs10088247	rs10794648	rs3751385	rs3802826	rs514315	CCCCCCGGCT	13	0.000677978
rs10088247	rs151823	rs28998802	rs3762999	rs545979	TTCACCGGTC	13	0.000995354
rs10088247	rs2853694	rs367569	rs3762999	rs545979	CTCCCCAATC	13	0.000869886
rs10088247	rs11795343	rs2243750	rs4561177	rs545979	TTTTCCAATC	13	0.000342102
rs10088247	rs2243750	rs2288831	rs28998802	rs582757	TTTTCTTCGA	13	0.000686293
rs10088247	rs2243750	rs28998802	rs3212227	rs582757	TTTTTCCAGA	13	0.000680271	TTCTCCAAGG	9	0.00061623
rs10088247	rs2700982	rs367569	rs514315	rs582757	TTGGCCCTGG	13	0.00076338
rs10088247	rs2233278	rs27043	rs3799296	rs62149416	CTGGAGTTTT	13	0.000386725
rs10088247	rs2233278	rs30376	rs3799296	rs62149416	CTGGTCTTTT	13	0.000384897
rs10088247	rs2233278	rs3802826	rs4561177	rs62149416	CTGCAAAATT	13	0.000402278
rs10088247	rs151823	rs3762999	rs545979	rs62149416	TTCAGGTCTT	13	0.000995747
rs10088247	rs28998802	rs3762999	rs495337	rs643177	TTTCGATCAG	13	0.000471835
rs10088247	rs2233278	rs28998802	rs545979	rs643177	TTGCTCCCAG	13	0.000379546
rs10088247	rs1609798	rs2295359	rs34394770	rs6590334	CTTCGGCTTT	13	0.000812766
rs10088247	rs10794648	rs151823	rs3762999	rs6590334	CCTCAAGACC	13	0.000723605
rs10088247	rs1020760	rs2243750	rs495337	rs6590334	CCGGCTCCCC	13	0.00064232
rs10088247	rs11795343	rs3751385	rs495337	rs6590334	TTTTTCTTTT	13	0.000904601
rs10088247	rs2243750	rs2853694	rs545979	rs6590334	CTCTCCTCCC	13	0.000530937
rs10088247	rs10979182	rs3762999	rs643177	rs6590334	CCAAGAGGTC	13	0.000614429
rs10088247	rs10794648	rs1250546	rs3212227	rs6672420	CCCCTTAAAT	13	0.000409057
rs10088247	rs1250546	rs2233278	rs3762999	rs6672420	CCTTGCGAAT	13	0.000134768
rs10088247	rs1250544	rs3212227	rs3762999	rs6672420	CCCCAAAAAT	13	0.000563842
rs10088247	rs1250546	rs3212227	rs3762999	rs6672420	CCTTAAAAAT	13	0.000548764
rs10088247	rs2233278	rs2295359	rs3802826	rs6672420	CTGCGGAATT	13	0.000678937
rs10088247	rs1250544	rs2295359	rs2451258	rs6677595	TTCCAAGATT	13	0.000822754
rs10088247	rs1250546	rs2295359	rs2451258	rs6677595	TTTTAAGATT	13	0.000800752
rs10088247	rs10852936	rs11795343	rs2700982	rs6677595	CTTCCCCGTT	13	0.000827495
rs10088247	rs10979182	rs2243750	rs27043	rs6677595	CCAACTAGTT	13	0.000465929
rs10088247	rs10979182	rs2243750	rs30376	rs6677595	CCAACTTCTT	13	0.000463726
rs10088247	rs10794648	rs10852936	rs3751385	rs6677595	CCTCCCCCTT	13	0.000624556
rs10088247	rs10979182	rs11795343	rs3799296	rs6677595	CCAATTTTTT	13	0.000510407
rs10088247	rs10794648	rs3762999	rs3799296	rs6677595	CCCCGATTTT	13	0.000630728
rs10088247	rs2700982	rs3762999	rs3799296	rs6677595	CCGGGATTTT	13	0.000823573
rs10088247	rs2295359	rs3802826	rs4561177	rs6677595	CCAGGGGGTT	13	0.000868589
rs10088247	rs1250544	rs2243750	rs495337	rs6677595	CCTCCTCCTT	13	0.00089413
rs10088247	rs1250546	rs2243750	rs495337	rs6677595	CCCTCTCCTT	13	0.000893151
rs10088247	rs10979182	rs2295359	rs495337	rs6677595	CCAAAGCCTT	13	0.000401128
rs10088247	rs10979182	rs367569	rs6590334	rs6677595	CCAACCTCTT	13	0.000513516
rs10088247	rs10794648	rs495337	rs6672420	rs6677595	CCTCCCATTT	13	0.000709833
rs10088247	rs10794648	rs10979182	rs13431841	rs7007032	CCCCAAGGCT	13	0.000677426
rs10088247	rs10979182	rs13431841	rs2243750	rs7007032	CCAAGGCTCT	13	0.000653032
rs10088247	rs2243750	rs27043	rs2853694	rs7007032	CTTTAGCACC	13	0.000918667
rs10088247	rs2243750	rs2853694	rs30376	rs7007032	CTTTCATCCC	13	0.000914324
rs10088247	rs2233278	rs27043	rs3802826	rs7007032	CTGCGGAACT	13	0.000232919
rs10088247	rs2233278	rs30376	rs3802826	rs7007032	CTGCCCAACT	13	0.000235905
rs10088247	rs1250544	rs495337	rs582757	rs7007032	CTTTTCAACC	13	0.000824481
rs10088247	rs1250546	rs495337	rs582757	rs7007032	CTCCTCAACC	13	0.000848895
rs10088247	rs2233278	rs28998802	rs643177	rs7007032	TTGCTCAGTT	13	0.000268046
rs10088247	rs1250544	rs495337	rs643177	rs7007032	CTTTTCGGCC	13	0.000828073
rs10088247	rs1250546	rs495337	rs643177	rs7007032	CTCCTCGGCC	13	0.000852594
rs10088247	rs11795343	rs3802826	rs6677595	rs7007032	CTCTAGCTCC	13	0.000646564
rs10088247	rs2233278	rs2853694	rs3751385	rs7552167	CTGCCCCCGG	13	0.000678225
rs10088247	rs11795343	rs151823	rs3762999	rs7552167	CCCTAAGAAG	13	0.000327865
rs10088247	rs1609798	rs3212227	rs3762999	rs7552167	CTTCCCGGAG	13	0.000490172
rs10088247	rs2288831	rs280519	rs514315	rs7552167	CCCTGGCTGG	13	0.000838284
rs10088247	rs2853694	rs3762999	rs545979	rs7552167	CTCCAATCGG	13	0.000657022
rs10088247	rs10852936	rs3799296	rs6672420	rs7552167	CCTCTTTTAG	13	0.000921877
rs10088247	rs2233278	rs3802826	rs6672420	rs7552167	CTGCAATTAG	13	0.000585694
rs10088247	rs13431841	rs495337	rs7007032	rs7552167	CTAGTCCCGG	13	0.000516399
rs10088247	rs10852936	rs28998802	rs367569	rs758739	TTTTTCCCCC	13	0.000657956
rs10088247	rs2243750	rs367569	rs3751385	rs758739	CCCTTCCCGC	13	0.000307575
rs10088247	rs1020760	rs3762999	rs3802826	rs758739	CTGGGGAGCC	13	0.000627564
rs10088247	rs367569	rs3751385	rs62149416	rs758739	CCTCCCTTGC	13	0.000689631
rs10088247	rs2233278	rs28998802	rs6677595	rs758739	TTGCTCTTCC	13	0.000524414
rs10088247	rs10794648	rs10852936	rs10979182	rs842625	CTTTTCAAAG	13	0.000686298
rs10088247	rs2233278	rs27043	rs3802826	rs842625	CTGCGGAAGG	13	0.000558873
rs10088247	rs2233278	rs30376	rs3802826	rs842625	CTGCCCAAGG	13	0.000566037
rs10088247	rs10852936	rs2700982	rs4561177	rs842625	TTTCGGAAAA	13	0.000447887
rs10088247	rs27043	rs4921493	rs495337	rs842625	CCAGCTTCAG	13	0.000768347
rs10088247	rs30376	rs4921493	rs495337	rs842625	CCTCCTTCAG	13	0.000764715
rs10088247	rs10794648	rs1250546	rs3212227	rs892085	CCCCTTAATC	13	0.000426715
rs10088247	rs10979182	rs2700982	rs3751385	rs892085	CCGGGGCCTC	13	0.000536806
rs10088247	rs2853694	rs3751385	rs3802826	rs892085	CCCACCGGCC	13	0.000886084
rs10088247	rs2233278	rs3799296	rs62149416	rs892085	CTGGTTTTCC	13	0.000370353
rs10088247	rs10979182	rs2243750	rs7552167	rs892085	CCGGTTGGTC	13	0.000908645	CCGGTTAGTC	8	0.000573748
rs10088247	rs10979182	rs3751385	rs7552167	rs892085	CCGGCCGGTC	13	0.000532108
rs10088247	rs27043	rs514315	rs7552167	rs892085	CCGGCTGGTC	13	0.000660102
rs10088247	rs30376	rs514315	rs7552167	rs892085	CCCCCTGGTC	13	0.000668563
rs10088247	rs10979182	rs1609798	rs758739	rs892085	CCGGTCCCTC	13	0.000807932
rs10088247	rs10979182	rs2295359	rs758739	rs892085	CCGGGGCCTC	13	0.000741764
rs10088247	rs2233278	rs2295359	rs758739	rs892085	CCCCAAGCCC	13	0.000580227
rs10088247	rs4561177	rs62149416	rs758739	rs892085	TTAACTCCCC	13	0.000756576
rs10088247	rs495337	rs6590334	rs758739	rs892085	TTTTTTCCTC	13	0.000646532
rs10088247	rs1250544	rs28998802	rs842625	rs892085	TTCCTCAGTC	13	0.0005556
rs10088247	rs1609798	rs2243750	rs28998802	rs9304742	CTTCCTTCTT	13	0.00088165
rs10088247	rs2288831	rs27043	rs34394770	rs9304742	CCTTGGTTTT	13	0.000519098
rs10088247	rs11795343	rs2451258	rs3802826	rs9304742	CCCTAAAGCC	13	0.0004585
rs10088247	rs10979182	rs151823	rs4561177	rs9304742	CCAACAGGTT	13	0.000534574
rs10088247	rs10794648	rs10979182	rs495337	rs9304742	CCTCGGCCCT	13	0.000681614
rs10088247	rs2853694	rs3762999	rs545979	rs9304742	CTCCAATCCT	13	0.000518343
rs10088247	rs11795343	rs3802826	rs545979	rs9304742	CCCTAGCCCC	13	0.000499792
rs10088247	rs10979182	rs514315	rs6590334	rs9304742	CCAATTTCTT	13	0.000490073
rs10088247	rs28998802	rs4561177	rs6677595	rs9304742	CTTCGGCTTT	13	0.000822737
rs10088247	rs10852936	rs2700982	rs2853694	rs9504361	CTTCCCCAGA	13	0.000995366
rs10088247	rs13431841	rs514315	rs582757	rs9504361	TTGGCTGGGA	13	0.000494317
rs10088247	rs2700982	rs3212227	rs643177	rs9504361	CCGGAAAGAA	13	0.000418403
rs10088247	rs34394770	rs495337	rs643177	rs9504361	CCCCCCGGAA	13	0.000430188
rs10088247	rs280519	rs6677595	rs758739	rs9504361	CCGGTTGCAA	13	0.000597445
rs10088247	rs151823	rs2295359	rs892085	rs9504361	CCCAAACCAA	13	0.000490563
rs10088247	rs2295359	rs27043	rs892085	rs9504361	CCAAAGCCAA	13	0.000485612
rs10088247	rs2295359	rs30376	rs892085	rs9504361	CCAATCCCAA	13	0.000483316
rs10088247	rs10852936	rs10979182	rs2243750	rs9533962	CCTCAACTCT	13	0.000545384
rs10088247	rs1250544	rs151823	rs3762999	rs9533962	CCCCCAGACT	13	0.000652147
rs10088247	rs11795343	rs1609798	rs4561177	rs9533962	CCTTCCGGTT	13	0.000759691
rs10088247	rs10979182	rs3802826	rs4921493	rs9533962	CTAAAATTCC	13	0.000472492
rs10088247	rs2700982	rs3762999	rs514315	rs9533962	CTGGGGCTCC	13	0.000765316
rs10088247	rs1250544	rs1609798	rs6677595	rs9533962	CCTCCCTTTT	13	0.000581879
rs10088247	rs2451258	rs3762999	rs7007032	rs9533962	CTAAGACCTT	13	0.000729752
rs10088247	rs2233278	rs495337	rs842625	rs9533962	CCCCTCAGTT	13	0.000776323
rs10088247	rs495337	rs6590334	rs842625	rs9533962	CCTCCCAGTT	13	0.00058916	TTTTTTGGTT	8	0.000618642
rs10088247	rs3762999	rs7007032	rs842625	rs9533962	CTGACCGGTT	13	0.000624132
rs10088247	rs2853694	rs545979	rs9304742	rs9533962	TTCCTCTTTT	13	0.000485197
rs10088247	rs10794648	rs1609798	rs9504361	rs9533962	CCCCCCAATT	13	0.000872007
rs10088247	rs10794648	rs1250544	rs3212227	rs963986	CCTCCCCAGG	13	0.000737633
rs10088247	rs10794648	rs1250546	rs3212227	rs963986	CCTCTTCAGG	13	0.000717908
rs10088247	rs2233278	rs367569	rs3751385	rs963986	CCCCTCCCCG	13	0.000661532
rs10088247	rs2451258	rs2700982	rs6590334	rs963986	TTGAGGTTGG	13	0.000819299
rs10088247	rs2243750	rs3751385	rs7552167	rs963986	CCCTCCGGCG	13	0.000875512
rs10088247	rs10979182	rs3802826	rs7552167	rs963986	CCAAAGGGCG	13	0.000686404
rs10088247	rs2233278	rs514315	rs7552167	rs963986	TTGGCTGGCG	13	0.000394579
rs10088247	rs10852936	rs367569	rs892085	rs963986	CTTTCCTTCG	13	0.000734268
rs10088247	rs2243750	rs7007032	rs892085	rs963986	CTTTCCTCGG	13	0.000781012
rs10088247	rs151823	rs7552167	rs892085	rs963986	CTCAGGTTCC	13	0.00085332
rs10088247	rs151823	rs3762999	rs9533962	rs963986	CCAAGACTGG	13	0.000582107
rs10088247	rs2233278	rs28998802	rs643177	rs9988642	TTGCTCAGTT	13	0.000403474
rs10088247	rs367569	rs3751385	rs758739	rs9988642	CCTCCCGCTT	13	0.000713345
rs10088247	rs11795343	rs3802826	rs9304742	rs9988642	CCCTAGCCTT	13	0.000531301
rs10088247	rs1020760	rs1609798	rs2288831	rs999556	CCGGTTTTGG	13	0.000128761
rs10088247	rs10852936	rs1250544	rs2295359	rs999556	CCCCCCAGAG	13	0.000635476
rs10088247	rs1020760	rs1609798	rs3212227	rs999556	CCGGTTAAGG	13	0.000132318
rs10088247	rs1609798	rs2288831	rs3212227	rs999556	CCTTTTAAGG	13	0.000222341
rs10088247	rs1609798	rs2451258	rs3212227	rs999556	CCTTAAAAGG	13	0.000608198
rs10088247	rs10794648	rs2288831	rs34394770	rs999556	CTTCCCCTAA	13	0.000561724
rs10088247	rs10852936	rs2295359	rs34394770	rs999556	CCTCAGCTAG	13	0.000777412
rs10088247	rs10794648	rs3212227	rs34394770	rs999556	CTTCCCCTAA	13	0.000548909
rs10088247	rs10794648	rs13431841	rs3751385	rs999556	CCTCGGCCAG	13	0.000967897
rs10088247	rs10852936	rs2233278	rs3751385	rs999556	CCTCCCCCAG	13	0.000966036
rs10088247	rs151823	rs2700982	rs3751385	rs999556	CTAAGGTTAA	13	0.000509048
rs10088247	rs10794648	rs280519	rs3751385	rs999556	CTTCAGTTAA	13	0.000805418
rs10088247	rs13431841	rs3212227	rs3751385	rs999556	CCGGAACCAG	13	0.000707007
rs10088247	rs10794648	rs3212227	rs3799296	rs999556	CTTCCCTTAA	13	0.000559388
rs10088247	rs10979182	rs3751385	rs3799296	rs999556	CTAATTTTAA	13	0.000321824
rs10088247	rs11795343	rs3212227	rs495337	rs999556	CTTTAATTAA	13	0.000418103
rs10088247	rs10852936	rs1250544	rs514315	rs999556	CCCCCCTTAG	13	0.00077959
rs10088247	rs3802826	rs4561177	rs514315	rs999556	CCGGAGCTAG	13	0.000970684
rs10088247	rs151823	rs27043	rs545979	rs999556	TTCAAGTCAA	13	0.000554152
rs10088247	rs151823	rs30376	rs545979	rs999556	TTCATCTCAA	13	0.000551532
rs10088247	rs151823	rs3762999	rs545979	rs999556	TTCAGGTCAA	13	5.52738e-05
rs10088247	rs11795343	rs3799296	rs545979	rs999556	TTTTTTTCAA	13	0.000508749
rs10088247	rs1609798	rs3212227	rs62149416	rs999556	CCTTAATTGG	13	0.00068134
rs10088247	rs10794648	rs151823	rs6590334	rs999556	CCTCAACCAG	13	0.000734749
rs10088247	rs1250546	rs2233278	rs6672420	rs999556	CCTTGCATAG	13	0.000136844
rs10088247	rs1250544	rs3751385	rs6672420	rs999556	CCCCTCATAG	13	0.000524208
rs10088247	rs34394770	rs3799296	rs6672420	rs999556	CCCTTTTTAG	13	0.000913853
rs10088247	rs10794648	rs2288831	rs6677595	rs999556	CTTCCCCTAA	13	0.000682611
rs10088247	rs11795343	rs151823	rs7552167	rs999556	CCCTAAAGAG	13	0.000332914
rs10088247	rs1609798	rs2288831	rs7552167	rs999556	CTTCCCAGAA	13	0.00052991
rs10088247	rs10979182	rs3212227	rs7552167	rs999556	CCAAAAGGGG	13	0.000714786
rs10088247	rs1609798	rs3212227	rs7552167	rs999556	CTTCCCAGAA	13	0.00051782
rs10088247	rs10852936	rs10979182	rs758739	rs999556	CTCCAACCAA	13	0.00096354
rs10088247	rs10852936	rs1250544	rs758739	rs999556	CCCCCCCCAG	13	0.000706432
rs10088247	rs10852936	rs1250546	rs758739	rs999556	CCCCTTCCAG	13	0.000687541
rs10088247	rs2853694	rs3799296	rs758739	rs999556	CCCATTGCAG	13	0.000786858
rs10088247	rs1250544	rs4921493	rs842625	rs999556	TTCCCTAGAA	13	0.000966854
rs10088247	rs1250546	rs4921493	rs842625	rs999556	TTTTCTAGAA	13	0.000940999
rs10088247	rs151823	rs545979	rs842625	rs999556	TTCATCGGAA	13	0.000803086
rs10088247	rs1020760	rs758739	rs9304742	rs999556	CCCCCCTTAG	13	0.000713008
rs10088247	rs3751385	rs6677595	rs9504361	rs999556	CCCCTTAAAG	13	0.00053576
rs10088247	rs1250544	rs2288831	rs9533962	rs999556	CCCCCTCTAG	13	0.000634281
rs10088247	rs28998802	rs892085	rs9533962	rs999556	TTTCTCTTAG	13	0.000924884
rs10088247	rs151823	rs9533962	rs963986	rs999556	CCAACTGGAG	13	0.000591071
rs10088247	rs1609798	rs3212227	rs9988642	rs999556	CCTTAATTGG	13	0.000704768
rs1020760	rs10852936	rs1250544	rs2233278	rs2243750	GCTTTTGCTT	13	0.00055874
rs1020760	rs10852936	rs1250546	rs2233278	rs2243750	GCTTCCGCTT	13	0.000575285
rs1020760	rs10794648	rs10852936	rs2243750	rs2451258	CCCCTTTTGA	13	0.000622659
rs1020760	rs10852936	rs1250544	rs2451258	rs280519	GGCCTTGAGG	13	0.000842023
rs1020760	rs10852936	rs1250546	rs2451258	rs280519	GGCCCCGAGG	13	0.000866956
rs1020760	rs1250544	rs2295359	rs2451258	rs280519	GGTTGGGAGG	13	0.000670742
rs1020760	rs10852936	rs1250544	rs1250546	rs2853694	CCTTCCTTCC	13	0.000138091
rs1020760	rs1250544	rs151823	rs2451258	rs2853694	GGTTAAGACA	13	0.000645801
rs1020760	rs1250546	rs151823	rs2451258	rs2853694	GGCCAAGACA	13	0.000664924
rs1020760	rs10852936	rs10979182	rs1250546	rs367569	GGTCAACCTC	13	0.000868065
rs1020760	rs1250544	rs2243750	rs2451258	rs367569	GGTTTTGATC	13	0.000606608
rs1020760	rs2233278	rs2451258	rs28998802	rs367569	GCGGAACCTC	13	0.000579581
rs1020760	rs1609798	rs280519	rs34394770	rs3762999	GGTTGGCTGG	13	0.000124787
rs1020760	rs10852936	rs1250544	rs2288831	rs3799296	CCTTCCTTAT	13	0.000826305
rs1020760	rs11795343	rs151823	rs2295359	rs3799296	GGCTCCAAAT	13	0.000896608
rs1020760	rs2700982	rs280519	rs3751385	rs3799296	GCCCAACCAT	13	0.000737589
rs1020760	rs10979182	rs13431841	rs3762999	rs3799296	GCAAAGGGTT	13	0.000506524
rs1020760	rs10979182	rs2288831	rs2700982	rs3802826	GCAATTCCGG	13	0.000845507
rs1020760	rs2233278	rs2853694	rs3802826	rs4561177	GCGCAAAAAA	13	0.000308102
rs1020760	rs10852936	rs27043	rs3751385	rs4921493	GGCCGGTTCC	13	0.000607397
rs1020760	rs10979182	rs27043	rs3751385	rs4921493	GGAGGGTTCC	13	0.000580754
rs1020760	rs10852936	rs30376	rs3751385	rs4921493	GGCCCCTTCC	13	0.000615183
rs1020760	rs10979182	rs30376	rs3751385	rs4921493	GGAGCCTTCC	13	0.000588198
rs1020760	rs10852936	rs2451258	rs3802826	rs4921493	CCTTGAGGTT	13	0.000655287
rs1020760	rs10852936	rs2295359	rs2853694	rs514315	GCTTAGAACC	13	0.000462913	CCTTGGCCCT	8	0.000375568
rs1020760	rs2233278	rs2295359	rs2853694	rs545979	GCGGGGCACC	13	0.000564553
rs1020760	rs1609798	rs2853694	rs3212227	rs545979	GCCCCCAATC	13	0.000421335
rs1020760	rs1250544	rs280519	rs34394770	rs545979	CCCCAATTTC	13	0.000554901
rs1020760	rs1250546	rs280519	rs34394770	rs545979	CCTTAATTTC	13	0.000540062
rs1020760	rs2288831	rs3799296	rs4921493	rs545979	GCTTAATTTC	13	0.000474361
rs1020760	rs3212227	rs3799296	rs4921493	rs545979	GCAAAATTTC	13	0.000487464
rs1020760	rs1250544	rs2288831	rs514315	rs545979	GGTTCTTTTC	13	0.000744779
rs1020760	rs1250546	rs2288831	rs514315	rs545979	GGCCCTTTTC	13	0.000766833
rs1020760	rs10852936	rs2243750	rs2295359	rs582757	GGTCTTAAGA	13	0.00052252
rs1020760	rs10852936	rs1250546	rs2853694	rs582757	CCTTTTCCAA	13	0.000485741
rs1020760	rs1609798	rs2700982	rs3762999	rs582757	GCTCGGGAGG	13	0.000326064
rs1020760	rs2700982	rs3762999	rs545979	rs582757	GCGGGACCGG	13	0.000664563
rs1020760	rs10852936	rs1250546	rs2853694	rs62149416	CCTTTTCCTT	13	0.000545726
rs1020760	rs2700982	rs3762999	rs582757	rs62149416	GCGGGAGGTT	13	0.000682975
rs1020760	rs10794648	rs2295359	rs2700982	rs643177	GCCCGGCCAG	13	0.000605394
rs1020760	rs10852936	rs1250546	rs2853694	rs643177	CCTTTTCCGG	13	0.000487857
rs1020760	rs1250544	rs2700982	rs3762999	rs6590334	GCCCCGGATT	13	0.00053664
rs1020760	rs1250546	rs2700982	rs3762999	rs6590334	GCTTCGGATT	13	0.00052229
rs1020760	rs3751385	rs3802826	rs495337	rs6590334	GGTTAATCTC	13	0.00044238
rs1020760	rs10852936	rs280519	rs4561177	rs6672420	GGTTAAGGTT	13	0.000644442
rs1020760	rs151823	rs3802826	rs545979	rs6672420	GGAAAGTCTT	13	0.000588228
rs1020760	rs10794648	rs1250544	rs4921493	rs6677595	GGTTCCTTTT	13	0.000708984
rs1020760	rs10794648	rs1250546	rs4921493	rs6677595	GGTTTTTTTT	13	0.000690025
rs1020760	rs10852936	rs2451258	rs495337	rs6677595	CCTTGACCTT	13	0.00040827
rs1020760	rs10852936	rs514315	rs6672420	rs6677595	GCTTCCTTTT	13	0.000385243
rs1020760	rs10979182	rs2233278	rs2295359	rs7007032	GGAAGCAGCT	13	0.000784441
rs1020760	rs1609798	rs2233278	rs34394770	rs7007032	GCTCGCCTCC	13	0.000367146
rs1020760	rs280519	rs34394770	rs3762999	rs7007032	GGGGCTGGTT	13	0.000671803
rs1020760	rs2853694	rs34394770	rs3762999	rs7007032	GGCATTGACC	13	0.000443718
rs1020760	rs27043	rs3799296	rs3802826	rs7007032	CCAGTTAGCC	13	0.00077931
rs1020760	rs30376	rs3799296	rs3802826	rs7007032	CCTCTTAGCC	13	0.000775626
rs1020760	rs2295359	rs280519	rs545979	rs7007032	GGAGGGTCTT	13	0.000900438
rs1020760	rs2288831	rs3751385	rs6677595	rs7007032	GCTTCCCTCC	13	0.000601967
rs1020760	rs10794648	rs1250544	rs2233278	rs7552167	CCTTCCGCAA	13	6.329e-05
rs1020760	rs10794648	rs1250546	rs2233278	rs7552167	CCTTTTGCAA	13	6.15975e-05
rs1020760	rs1250544	rs1250546	rs2233278	rs7552167	CCCCTTGCAA	13	0.000137483
rs1020760	rs1250544	rs1609798	rs2233278	rs7552167	CCCCCCGCAA	13	0.00024008
rs1020760	rs1250546	rs1609798	rs2233278	rs7552167	CCTTCCGCAA	13	0.00023366
rs1020760	rs2451258	rs27043	rs2853694	rs7552167	GGGAAGCCGG	13	0.000770746
rs1020760	rs1250544	rs2233278	rs28998802	rs7552167	CCCCGCCCAA	13	0.000558033
rs1020760	rs1250546	rs2233278	rs28998802	rs7552167	CCTTGCCCAA	13	0.00054311
rs1020760	rs2451258	rs2853694	rs30376	rs7552167	GGGACCTCGG	13	0.000767102
rs1020760	rs10979182	rs2295359	rs3751385	rs7552167	GCAAAGTTAA	13	0.000626698
rs1020760	rs1250544	rs2233278	rs545979	rs7552167	CCCCGCCCAA	13	0.000543204
rs1020760	rs1250546	rs2233278	rs545979	rs7552167	CCTTGCCCAA	13	0.000528678
rs1020760	rs1250544	rs2233278	rs62149416	rs7552167	CCCCGCTTAA	13	0.000558253
rs1020760	rs1250546	rs2233278	rs62149416	rs7552167	CCTTGCTTAA	13	0.000543325
rs1020760	rs10852936	rs514315	rs6677595	rs7552167	GCTTCCTTGG	13	0.000427104
rs1020760	rs151823	rs3799296	rs7007032	rs7552167	GGCAATCCGG	13	0.00075739
rs1020760	rs10852936	rs2451258	rs4921493	rs758739	CCTTGATTCC	13	0.000665595
rs1020760	rs280519	rs3762999	rs4921493	rs758739	CCAAGGTTCC	13	0.000811186
rs1020760	rs2233278	rs27043	rs6677595	rs758739	GCGCAATTGG	13	0.000459485
rs1020760	rs2233278	rs30376	rs6677595	rs758739	GCGCTTTTGG	13	0.000458066
rs1020760	rs2233278	rs28998802	rs367569	rs842625	GCGGCCTCGG	13	0.000495696
rs1020760	rs280519	rs28998802	rs3762999	rs842625	GGGGCCGGAG	13	0.000584567
rs1020760	rs1250544	rs1609798	rs62149416	rs842625	GCTCTCCTAA	13	8.68129e-05
rs1020760	rs1250546	rs1609798	rs62149416	rs842625	GCCTTCCTAA	13	8.67179e-05
rs1020760	rs2233278	rs367569	rs62149416	rs842625	GCGGTCTTGG	13	0.000495892
rs1020760	rs1250544	rs545979	rs6590334	rs842625	GGTTTCTCGG	13	0.000621752
rs1020760	rs1250546	rs545979	rs6590334	rs842625	GGCCTCTCGG	13	0.000640164
rs1020760	rs2243750	rs34394770	rs3762999	rs892085	GGTTCTGGTC	13	0.000731867
rs1020760	rs13431841	rs4921493	rs6590334	rs892085	GCAATTCCTC	13	0.000710304
rs1020760	rs10794648	rs11795343	rs7007032	rs892085	GGCCCTCCCC	13	0.000420384
rs1020760	rs3762999	rs3802826	rs7007032	rs892085	GGGGAGCTCC	13	0.000600918
rs1020760	rs11795343	rs151823	rs2288831	rs9304742	GCCCAATTTT	13	0.000921753
rs1020760	rs2853694	rs367569	rs643177	rs9304742	GCCCTCAGTT	13	0.000641194
rs1020760	rs2288831	rs2700982	rs7007032	rs9304742	GGTTGGCCTT	13	0.000422058	GGTTCGCCTT	8	0.000265848
rs1020760	rs2288831	rs4921493	rs7007032	rs9304742	GGTTTTCCTT	13	0.000309803
rs1020760	rs3751385	rs6590334	rs7007032	rs9304742	GCTTCCCCTT	13	0.000889923
rs1020760	rs10979182	rs3751385	rs842625	rs9304742	GCAATCAATT	13	0.000508306
rs1020760	rs13431841	rs2233278	rs2700982	rs9504361	GCGGGGCGAA	13	0.000507205
rs1020760	rs10852936	rs2295359	rs2853694	rs9504361	CCTTGGCCAA	13	0.000572758
rs1020760	rs2700982	rs27043	rs3762999	rs9504361	CCGGGGGGGA	13	0.000852773
rs1020760	rs2700982	rs30376	rs3762999	rs9504361	CCGGCCGGGA	13	0.000863704
rs1020760	rs2295359	rs280519	rs545979	rs9504361	GGAGGGTCAA	13	0.000772688
rs1020760	rs3212227	rs495337	rs545979	rs9504361	GGAATCTCGA	13	0.000623182
rs1020760	rs151823	rs2295359	rs6677595	rs9504361	GGCCAATTGA	13	0.000661668	CCAAAGTTGG	8	0.000582257
rs1020760	rs1250544	rs545979	rs6677595	rs9504361	GGTTTCCTGA	13	0.000494981
rs1020760	rs1250546	rs545979	rs6677595	rs9504361	GGCCTCCTGA	13	0.000509639
rs1020760	rs2295359	rs3751385	rs495337	rs9533962	GCAATTTTCC	13	0.000393576
rs1020760	rs10794648	rs1250544	rs545979	rs9533962	GGCCTTTCCT	13	0.00059368
rs1020760	rs10794648	rs1250546	rs545979	rs9533962	GGCCCCTCCT	13	0.00061126
rs1020760	rs4561177	rs643177	rs6672420	rs9533962	GGAAAGATCT	13	0.0006542
rs1020760	rs10979182	rs151823	rs842625	rs9533962	GGAAAAAGCC	13	0.000531851
rs1020760	rs1250544	rs2233278	rs34394770	rs963986	GGTCGCTTCC	13	0.000668216
rs1020760	rs1250546	rs2233278	rs34394770	rs963986	GGCTGCTTCC	13	0.000667485
rs1020760	rs10852936	rs2451258	rs4921493	rs963986	CCTTGATTGG	13	0.000605817
rs1020760	rs10852936	rs2853694	rs582757	rs963986	CCTTCCAACG	13	0.000891854
rs1020760	rs3751385	rs3799296	rs7007032	rs963986	GGTTAACTGG	13	0.000701222
rs1020760	rs3802826	rs7007032	rs892085	rs963986	CCAGCCTCCG	13	0.000676311
rs1020760	rs10852936	rs3802826	rs9504361	rs963986	GCTTAAAAGG	13	0.000728959
rs1020760	rs10852936	rs1250546	rs2853694	rs9988642	CCTTTTCCTT	13	0.000564491
rs1020760	rs2700982	rs3762999	rs582757	rs9988642	GCGGGAGGTT	13	0.00070646
rs1020760	rs1250544	rs2233278	rs7552167	rs9988642	CCCCGCAATT	13	0.000577449
rs1020760	rs1250546	rs2233278	rs7552167	rs9988642	CCTTGCAATT	13	0.000562007
rs1020760	rs2233278	rs367569	rs842625	rs9988642	GCGGTCGGTT	13	0.000512944
rs1020760	rs280519	rs3762999	rs842625	rs9988642	GGGGGGAGTT	13	0.000604907
rs1020760	rs11795343	rs2243750	rs3212227	rs999556	GGCTTTAAAA	13	0.000536546
rs1020760	rs1609798	rs2243750	rs495337	rs999556	GGTCTTCCAA	13	0.000873183
rs1020760	rs10794648	rs3802826	rs495337	rs999556	GCTCAATCAA	13	0.000403709
rs1020760	rs1609798	rs2700982	rs582757	rs999556	GCTCGGGGAG	13	0.000331086
rs1020760	rs2700982	rs3762999	rs582757	rs999556	GCGGGAGGAG	13	0.000250975
rs1020760	rs1250544	rs4561177	rs582757	rs999556	GGTCAGGAAA	13	0.000335661
rs1020760	rs1250546	rs4561177	rs582757	rs999556	GGCTAGGAAA	13	0.000335293
rs1020760	rs2700982	rs545979	rs582757	rs999556	GCGGCCGGAG	13	0.000674797
rs1020760	rs2700982	rs582757	rs62149416	rs999556	GCGGGGTTAG	13	0.000693493
rs1020760	rs514315	rs6672420	rs7007032	rs999556	GCCTATCCAG	13	0.000764151
rs1020760	rs11795343	rs3212227	rs758739	rs999556	GGCTAACCAA	13	0.000598401
rs1020760	rs280519	rs62149416	rs842625	rs999556	GGGGTTAGAA	13	0.000617784
rs1020760	rs1250546	rs2243750	rs9304742	rs999556	GGTTTTTTAA	13	0.00046839
rs1020760	rs4561177	rs7007032	rs9304742	rs999556	GGAGCTTTAA	13	0.000638803
rs1020760	rs1250546	rs758739	rs9304742	rs999556	GGTTCCTTAA	13	0.000522389
rs1020760	rs151823	rs514315	rs9504361	rs999556	CCAATTGAAA	13	0.000851364
rs1020760	rs2700982	rs582757	rs9988642	rs999556	GCGGGGTTAG	13	0.000717339
rs10794648	rs10979182	rs1250544	rs13431841	rs2233278	CCAGTCGGGG	13	0.000562867
rs10794648	rs10979182	rs1250546	rs13431841	rs2233278	CCAGCTGGGG	13	0.000562251
rs10794648	rs11795343	rs1250546	rs2233278	rs2451258	CCCTCTGGAA	13	0.000446577
rs10794648	rs151823	rs2233278	rs2451258	rs27043	CCCCGGAAAA	13	0.000145427
rs10794648	rs13431841	rs2233278	rs2451258	rs280519	CCGGGGAAGG	13	0.000488629
rs10794648	rs10852936	rs13431841	rs2233278	rs2853694	CCTCGGGGCA	13	0.000379557	CCCCGGGGAA	12	0.000511044
rs10794648	rs11795343	rs1250544	rs2233278	rs28998802	CCCTTCGGCC	13	0.000500633
rs10794648	rs1609798	rs2233278	rs2451258	rs28998802	TTTCGCGACC	13	0.000888069
rs10794648	rs2233278	rs2451258	rs27043	rs28998802	CCGGAAAACC	13	0.000571806
rs10794648	rs2233278	rs2451258	rs280519	rs28998802	CCGGAAGGCC	13	0.000617186
rs10794648	rs151823	rs2233278	rs2451258	rs30376	CCCCGGAATT	13	0.000144978
rs10794648	rs2233278	rs2451258	rs27043	rs30376	CCGGAAAATT	13	0.000144303
rs10794648	rs2233278	rs2451258	rs28998802	rs30376	CCGGAACCTT	13	0.00057004
rs10794648	rs10852936	rs2233278	rs30376	rs3212227	CCTTGCTTAA	13	0.000354592
rs10794648	rs10852936	rs13431841	rs2295359	rs34394770	TTTCAGAACT	13	0.000447515
rs10794648	rs2233278	rs2451258	rs27043	rs34394770	CCGGAAAGCT	13	0.000496392	CCGGAAAACT	8	0.000238437
rs10794648	rs10852936	rs1250546	rs28998802	rs34394770	CCTCCCTCTT	13	0.00078317
rs10794648	rs2233278	rs2451258	rs30376	rs34394770	CCGGAATCCT	13	0.000494045	CCGGAATTCT	8	0.000237701
rs10794648	rs11795343	rs1250546	rs2233278	rs367569	CCCTCTGGCC	13	0.000396644
[truncated: 98,260 more rows]
[truncated: 3 more columns]
